# Supplementary material for: Plant kleptomaniacs: geographical genetic patterns in the amphi-apomictic Rubus ser. Glandulosi (Rosaceae) reveal complex reticulate evolution of Eurasian brambles
Source: Ann Bot. 2024 Mar 29;134(1):163–78. doi: 10.1093/aob/mcae050 (PMC11161565; doi:10.1093/aob/mcae050)
Supplement: mcae050_suppl_Supplementary_Table_S1 [file mcae050_suppl_supplementary_table_s1.xls]

## Sheet: List
Sochor et al.: Plant kleptomaniacs: geographic genetic patterns in the amphi-apomictic Rubus ser. Glandulosi (Rosaceae) reveal complex reticulate evolution of Eurasian brambles
Supplementary Data: Table S1: Collection data of the analysed specimens, codes used in FineRADstructure analyses, and assignment into apomictic groups.
Collection code	Group	Subgroup	Determination	Altitude [m asl.]	Latitude	Longitude	Location	Collection date	Collector(s)	Code in analyses	FineRADstructure code (Complete set)	FineRADstructure code (Eu Glandulosi set)	Apo group
AvdB1/19	Apo		R. negatus	20	52.905	6.548	Netherlands, Hooghalen	06/09/2018	Venema P.	apo_AvdB1-19	apo1	apo1	group3
AvdB2020.90	Apo		R. picearum	220	50.772	5.8859	Netherlands, Epen, Onderste Bos, forest near the parking opposite the Schweibergerweg	08/08/2020	van de Beek A.	apo_AvdB2020-90	apo2	apo2	group3
AvdB2020.94	Apo		R. serpens	320	50.7617	6.01843	Netherlands, Vaals, wood along parking of Wilhelminatoren near Drielandenpunt	08/08/2020	van de Beek A.	apo_AvdB2020-94	apo3	apo3	group2
AvdB5/19 (AvdB2020.89)	Apo		R. edentulus	220	50.772	5.8859	Netherlands, Epen, Onderste Bos, forest near the parking opposite the Schweibergerweg	10/09/2019	van de Beek A.	apo_AvdB5-19	apo4	apo4	group3
AvdB7/19 (AvdB2020.93)	Apo		R. iuvenis	50	51.9375	6.70441	Netherlands, Wooldseweg, Winteswijk	16/09/2019	van de Beek A.	apo_AvdB7-19	apo5	apo5	group3
Běla	Apo		R. ser. Glandulosi	555	49.5035	15.1293	Czechia, dist. Pelhřimov, Červená Řečice	30/08/2020	Forejtová V.	apo_Bela	apo6	apo6	group1
Bulový (SHPL/3760)	Apo		R. ser. Glandulosi	850	48.907	14.2017	Czechia, Southern Bohemia, Brloh, forest road ca 860 m ESE of Bulový hill	07/10/2020	Lepší P.	apo_Bulovy	apo7	apo7	group16
FS1/19	Apo		R. lividus	320	50.8508	14.7936	Germany, Sachsen, Oberlausitz, ca 1 km S of Eichgraben	19/08/2018	Sander F.	apo_FS1-19	apo8	apo8	group3
FS14/19	Apo		R. hercynicus	600	50.8311	14.7236	Germany, Sachsen, Oberlausitz, Hain, N of Hochwald	19/08/2019	Sander F.	apo_FS14-19	apo9	apo9	group1
FS6/19	Apo		R. hercynicus	320	50.8431	14.8058	Germany, Sachsen, Oberlausitz, 1 km S of Hartau, between the state border and Wasserleitungsweg	04/09/2019	Sander F.	apo_FS6-19	apo10	apo10	group1
FS7/19	Apo		R. magnidentatus ined.	360	51.1528	14.1883	Germany, Sachsen, Oberlausitz, Butterberg ca 2 km N of Bischofswerda	21/08/2019	Sander F.	apo_FS7-19	apo11	apo11	group1
FS8/19	Apo		R. barberi	343	51.0628	14.5153	Germany, Sachsen, Oberlausitz, surroundings of Opach	21/08/2019	Sander F.	apo_FS8-19	apo12	apo12	group1
JV160919A	Apo		R. ser. Glandulosi	605	49.4016	13.4909	Czech Republic, Kvasetice (Klatovy distr.), an area of the baroque granary riun on the Kvasetická hora hill (616 m) W of the village	14/09/2016	Velebil J.	apo_JV160919A	apo13	apo13	group2
JV160929	Apo		R. ser. Glanulosi/Pallidi	455	49.8545	13.564	Czech Republic, Újezd u Svatého Kříže (Rokycany distr.), a ditch next to the forest road 730 m SW from the church in centre of the village	13/09/2016	Velebil J.	apo_JV160929	apo14
JV180838	Apo		R. ser. Glandulosi	525	50.2328	12.3656	Czech Republic, Plesná-Smrčina (Cheb distr.), an edge of a wood next to a meadow ca 250 m W of the village	04/08/2018	Velebil J.	apo_JV180838	apo15	apo15	group1
Kleť (SHPL/3681)	Apo		R. ser. Glandulosi	870	48.8704	14.2908	Czechia, Southern Bohemia, Krasetín, Kleť Mt.	24/09/2020	Lepší P.	apo_Klet	apo16	apo16	group16
Kórnik	Apo		R. ser. Glandulosi	90	52.2633	17.0271	Poland, Wielkopolska province, Kórnik district, 1.2 km S of Borówiec	27/09/2020	Kosiński P.	apo_Kornik	apo17	apo17	group16
LI02760377	Apo		R. ser. Glandulosi	416	48.555	13.475	Austria, Oberösterreich, Schardenberg, N Mayrhof	23/08/2018	Hohla M.	apo_LI02760377	apo18	apo18	group3
LI02760445	Apo		R. ser. Glandulosi	429	48.9636	12.0756	Germany, Bayern, Pentling, NW Hohengebraching	21/08/2018	Hohla M.	apo_LI02760445	apo19	apo19	group1
Lotous	Apo		R. ser. Glandulosi	305	50.2526	14.0259	Czechia, dist. Kladno, Lotouš-Písek	21/08/2020	Sochor M., Trávníček B.	apo_Lotous	apo20	apo20	group3
ML803/20 (CB/87301)	Apo		R. ser. Glandulosi	703	48.7899	14.4052	Czechia, Southern Bohemia, Zubčice	03/09/2020	Lepší M.	apo_ML803-20	apo21
Ms02/21	Apo		R. ser. Glandulosi	442	50.6259	15.199	Czechia, Český ráj, Besedice	26/02/2021	Sochor M.	apo_MS02-21	apo22	apo22	group1
Ms03/21	Apo		R. ser. Glandulosi	191	50.2444	14.9016	Czechia, dist. Nymburk, Milovice	28/02/2021	Sochor M.	apo_MS03-21	apo23	apo23	group3
Ms06/21	Apo		R. ser. Glandulosi	379	50.4232	15.7726	Czechia, dist. Trutnov, Dvůr Králové na Labem - Lipnice	05/03/2021	Sochor M.	apo_MS06-21	apo24	apo24	group1
Ms10/21	Apo		R. ser. Glandulosi	670	50.7078	15.5821	Czechia, Krkonoše Mts., Špindlerův Mlýn	05/03/2021	Sochor M.	apo_MS10-21	apo25	apo25	unplaced (aff. Her)
Ms11/21	Apo		R. ser. Glandulosi	701	50.6888	15.5391	Czechia, Krkonoše Mts., Vítkovice	06/03/2021	Sochor M.	apo_MS11-21	apo27	apo26	group1
ms111/20	Apo		R. ser. Glandulosi	413	49.9135	13.8733	Czechia, dist. Beroun, Březová	20/08/2020	Sochor M., Trávníček B.	apo_MS111-20	apo26	apo27	group3
ms112/20	Apo		R. ser. Glandulosi	417	49.8107	13.913	Czechia, dist. Beroun, Podluhy	20/08/2020	Sochor M., Trávníček B.	apo_MS112-20	apo28	apo28	group3
ms113/20	Apo		R. ser. Glandulosi	396	50.211	13.5897	Czechia, dist. Louny, Měcholupy - Velká Černoc	21/08/2020	Sochor M., Trávníček B.	apo_MS113-20	apo29
MS116/19	Apo		R. ser. Glandulosi	352	50.7794	14.7952	Czechia, Jablonné v Podještědí	05/10/2019	Sochor M.	apo_MS116-19	apo30
Ms12/21	Apo		R. ser. Glandulosi	558	50.7458	15.4188	Czechia, Krkonoše Mts., Rokytnice nad Jizerou - Hranice	06/03/2021	Sochor M.	apo_MS12-21	apo32	apo31	unplaced (aff. Her)
ms12/22	Apo		R. ser. Glandulosi	218	49.9066	18.3969	Czechia, dist. Karviná, Dolní Lutyně	12/03/2022	Sochor M.	apo_MS12-22	apo34	apo32	group1
ms121/20	Apo		R. ser. Glandulosi	466	49.4124	14.6306	Czechia, Tábor-Klokoty	23/08/2020	Sochor M.	apo_MS121-20	apo31	apo33	group3
ms122/20	Apo		R. ser. Glandulosi	414	49.4119	14.6366	Czechia, Tábor, Lužnice valley	23/08/2020	Sochor M.	apo_MS122-20	apo33	apo34	group2
ms124/20	Apo		R. ser. Glandulosi	479	49.6302	14.8724	Czechia, dist. Benešov, Louňovice pod Blaníkem	24/08/2020	Sochor M.	apo_MS124-20	apo35	apo35	group1
ms125/20	Apo		R. ser. Glandulosi	500	49.6408	14.8792	Czechia, dist. Benešov, Louňovice pod Blaníkem	24/08/2020	Sochor M.	apo_MS125-20	apo36	apo36	group2
ms126/20	Apo		R. ser. Glandulosi	621	49.6418	14.8734	Czechia, dist. Benešov, Louňovice pod Blaníkem	24/08/2020	Sochor M.	apo_MS126-20	apo37	apo37	group1
ms127/20	Apo		R. ser. Glandulosi	324	49.8645	14.9171	Czechia, dist. Benešov, Sázava-Sedliště	25/08/2020	Sochor M.	apo_MS127-20	apo38	apo38	group3
ms128/20	Apo		R. ser. Glandulosi?	357	49.8626	14.912	Czechia, dist. Benešov, Sázava-Sedliště	25/08/2020	Sochor M.	apo_MS128-20	apo39	apo39	group3
Ms13/21	Apo		R. ser. Glandulosi	746	50.7187	15.2438	Czechia, dist. Jablonec nad Nisou, Smržovka	06/03/2021	Sochor M.	apo_MS13-21	apo41	apo40	group1
ms131/20	Apo		R. ser. Glandulosi	365	50.4507	14.6301	Czechia, dist. Mělník, Mšeno-Romanov	26/08/2020	Sochor M.	apo_MS131-20	apo40	apo41	group1
MS132/20	Apo		R. ser. Glandulosi	368	50.4501	14.6282	Czechia, dist. Mělník, Mšeno-Romanov	26/08/2020	Sochor M.	apo_MS132-20	apo42	apo42	group1
ms137/20	Apo		R. ser. Glandulosi	643	50.8438	14.6521	Czechia, Lužické hory Mts., Luž	28/08/2020	Sochor M.	apo_MS137-20	apo43	apo43	unplaced (aff. Her)
ms140/20	Apo		R. ser. Glandulosi	365	50.4679	15.2876	Czechia, dist. Jičín, Prachov Cliffs	29/08/2020	Sochor M.	apo_MS140-20	apo44	apo44	group1
Ms140/21	Apo		R. ser. Glandulosi	279	50.1021	14.321	Czechia, Praha, Divoká Šárka	19/07/2021	Sochor M.	apo_MS140-21	apo45	apo45	group2
Ms145/21	Apo		R. ser. Glandulosi	752	49.5392	12.6407	Czechia Český les Mts., Bělá nad Radbuzou - Pleš	25/07/2021	Sochor M.	apo_MS145-21	apo46	apo46	group1
MS165/20	Apo		R. ser. Glandulosi	195	50.1256	22.536	Poland, Podkarpackie Voivodeship, Wólka Małkowa, 1.4 km S of the village centre	15/09/2020	Sochor M.	apo_MS165-20	apo47	apo47	group16
MS167/20	Apo		R. ser. Glandulosi?	258	50.6121	23.0014	Poland, Lublin Voivodeship, Zwierzyniec, 800 m ENE of Zalew Rudka	17/09/2020	Sochor M.	apo_MS167-20	apo48	apo48	group3
MS168/20	Apo		R. ser. Glandulosi	222	50.6114	23.0127	Poland, Lublin Voivodeship, Zwierzyniec, 1.6 km E of Zalew Rudka	17/09/2020	Sochor M.	apo_MS168-20	apo49	apo49	group3
MS172/20	Apo		R. ser. Glandulosi	259	50.6254	22.981	Poland, Lublin Voivodeship, Zwierzyniec, 1.8 km NNE of Zalew Rudka	17/09/2020	Sochor M.	apo_MS172-20	apo50	apo50	group1
MS179/20	Apo		R. ser. Glandulosi	355	50.7799	21.0242	Poland, Świętokrzyskie Voivodeship, Zlota Woda, 1.4 km W of the village	18/09/2020	Sochor M.	apo_MS179-20	apo51	apo51	group3
MS181/20	Apo		R. ser. Glandulosi	339	50.9009	20.8831	Poland, Świętokrzyskie Voivodeship, Święta Katarzyna, forest edge just SE of the monastery	18/09/2020	Sochor M.	apo_MS181-20	apo52	apo52	group1
Ms188/20	Apo		R. nigricans	448	49.8692	17.6471	Czechia, dist. Opava, Hořejší Kunčice	27/09/2020	Sochor M.	apo_MS188-20	apo53	apo53	group3
Ms189/20	Apo		R. ser. Glandulosi	491	49.9822	17.6051	Czechia, dist. Bruntál, Horní Benešov-Luhy	27/09/2020	Sochor M.	apo_MS189-20	apo54	apo54	group1
Ms193/20	Apo		R. ser. Glandulosi	567	50.0857	17.4961	Czechia, dist. Bruntál, Krasov	27/09/2020	Sochor M.	apo_MS193-20	apo55	apo55	group16
Ms206/20	Apo		R. ser. Glandulosi	607	50.7955	15.1142	Czechia, Jizerské hory Mts., Rudolfov	27/10/2020	Sochor M.	apo_MS206-20	apo56	apo56	group1
Ms207/20	Apo		R. ser. Glandulosi	618	50.7971	15.1166	Czechia, Jizerské hory Mts., Rudolfov	27/10/2020	Sochor M.	apo_MS207-20	apo57	apo57	unplaced (aff. Her)
Ms208/20	Apo		R. ser. Glandulosi	655	50.7985	15.1181	Czechia, Jizerské hory Mts., Rudolfov	27/10/2020	Sochor M.	apo_MS208-20	apo58	apo58	unplaced (aff. Her)
Ms209/20	Apo		R. ser. Glandulosi	280	50.7337	14.5833	Czechia, Lužické hory Mts., Sloup v Čechách	28/10/2020	Sochor M.	apo_MS209-20	apo59	apo59	unplaced (aff. Her)
MS213/20b	Apo		R. ser. Glandulosi	437	50.8033	14.0497	Czechia, Labské pískovce, Ostrov (Tisá)	31/12/2020	Sochor M.	apo_MS213-20b	apo60	apo60	group3
MS214/20	Apo		R. ser. Glandulosi	591	50.7919	14.0817	Czechia, Labské pískovce, Sněžník (Jílové)	31/12/2020	Sochor M.	apo_MS214-20	apo61	apo61	group1
Ms267/21	Apo		R. nigricans	1249	44.6308	5.74824	France, Provence-Alpes-Côte d'Azur, 400 m WSW of La Chartreuse du Durbon (Saint-Julien-en-Beauchêne)	01/09/2021	Sochor M.	apo_MS267-21	apo62	apo62	group3
Ms274/21	Apo		R. ser. Glandulosi	573	45.7432	5.83423	France, Auvergne-Rhône-Alpes, Ontex, 1.1 SSW of the Abbaye d’Hautecombe	02/09/2021	Sochor M.	apo_MS274-21	apo63	apo63	introgressant
Ms275/21	Apo		R. ser. Glandulosi	658	47.2039	6.39519	France, Bourgogne-Franche-Comté, Épenouse, along D50, 1.3 km SSW of the church	03/09/2021	Sochor M.	apo_MS275-21	apo64	apo64	group3
MS276/21	Apo		R. ser. Glandulosi	658	47.2039	6.39519	France, Bourgogne-Franche-Comté, Épenouse, along D50, 1.3 km SSW of the church	03/09/2021	Sochor M.	apo_MS276-21	apo65	apo155
Ms279/21	Apo		R. ser. Glandulosi	537	47.7748	6.83205	France, Bourgogne-Franche-Comté, Malvaux (N of Giromagny), 250 m SSW of the village	03/09/2021	Sochor M.	apo_MS279-21	apo66	apo65	group3
Ms281/21	Apo		R. ser. Glandulosi	1086	47.8103	6.84703	France, Bourgogne-Franche-Comté, the Vosges, 0.8 km N of La Gentiane pass	03/09/2021	Sochor M.	apo_MS281-21	apo67	apo156	group3
Ms285/21	Apo		R. ser. Glandulosi	578	47.9279	8.03039	Germany, Baden-Württenberg, Höllental SE of Kirchzarten, 1.4 NE of the Hinterwaldkopf	03/09/2021	Sochor M.	apo_MS285-21	apo68	apo66	group3
MS286/21	Apo		R. ser. Glandulosi	578	47.9279	8.03039	Germany, Baden-Württenberg, Höllental SE of Kirchzarten, 1.4 NE of the Hinterwaldkopf	03/09/2021	Sochor M.	apo_MS286-21	apo69	apo67	group3
Ms288/21	Apo		R. ser. Glandulosi	881	47.8858	8.13711	Germany, Baden-Württenberg, Titisee, Seehäusle, just SW of the Sandbank camping	04/09/2021	Sochor M.	apo_MS288-21	apo70	apo68	group3
Ms292/21	Apo		R. ser. Glandulosi	471	48.1702	8.23427	Germany, Baden-Württenberg, Schwarzwald, in the middle between Triberg and Hornberg, just E of Glasträger	04/09/2021	Sochor M.	apo_MS292-21	apo71	apo69	group3
Ms293/21	Apo		R. ser. Glandulosi	375	48.3146	8.38604	Germany, Baden-Württenberg, Schwarzwald, Schenkenzell, junction of Wiedmenstrasse and Grubersgrund	04/09/2021	Sochor M.	apo_MS293-21	apo72	apo70	group3
Ms294/21	Apo		R. ser. Glandulosi	699	48.5047	8.51325	Germany, Baden-Württenberg, Schwarzwald, Herzogsweiler, Glaswiese SW of the village	04/09/2021	Sochor M.	apo_MS294-21	apo73	apo71	group3
Ms295/21	Apo		R. ser. Glandulosi	700	48.5043	8.5124	Germany, Baden-Württenberg, Schwarzwald, Herzogsweiler, Glaswiese SW of the village	04/09/2021	Sochor M.	apo_MS295-21	apo74	apo72	group3
MS297/21	Apo		R. ser. Glandulosi	398	48.677	8.7127	Germany, Baden-Württenberg, Schwarzwald, Bad Teinach, 1 km WSW of the Bad Teinach-Neubulach railway station	04/09/2021	Sochor M.	apo_MS297-21	apo75	apo73	group3
Ms298/21	Apo		R. ser. Glandulosi	503	48.7564	9.01487	Germany, Baden-Württenberg, Warmbronn, 2 km ESE of the town centre	04/09/2021	Sochor M.	apo_MS298-21	apo76	apo74	group1
Ms300/21	Apo		R. ser. Glandulosi	236	50.0801	9.46243	Germany, Bavaria, Frammersbach, Hexentanzplatz N of the town centre along B276	05/09/2021	Sochor M.	apo_MS300-21	apo77	apo75	group3
Ms301/21	Apo		R. ser. Glandulosi	502	50.1797	9.41405	Germany, Hesse, Lettgenbrunn, 1.4 N of the town centre, along L2905	05/09/2021	Sochor M.	apo_MS301-21	apo78
Ms304/21	Apo		R. ser. Glandulosi	450	51.1314	10.3629	Germany, Thüringen, pass between Langula and Nazza	05/09/2021	Sochor M.	apo_MS304-21	apo79	apo77	unplaced (aff. Her)
Ms305/21	Apo		R. ser. Glandulosi	476	51.3401	10.4437	Germany, Thüringen, Rüdigershagen, 850 S of the church, W of L1015	05/09/2021	Sochor M.	apo_MS305-21	apo80
Ms308/21	Apo		R. ser. Glandulosi	731	51.7642	10.537	Germany, Thüringen, Harz, W side of the Oderteich dam	05/09/2021	Sochor M.	apo_MS308-21	apo81
Ms312/21	Apo		R. cf. siemianicensis	200	49.9879	20.5953	Poland, Małopolska, Brzesko, 1 km W (WNW) of the Brzesko Okocim railway station	14/09/2021	Sochor M.	apo_MS312-21	apo82	apo80	introgressant
Ms313/21	Apo		R. ser. Glandulosi	211	49.9878	20.5946	Poland, Małopolska, Brzesko, 1 km W (WNW) of the Brzesko Okocim railway station	14/09/2021	Sochor M.	apo_MS313-21	apo83	apo81	group16
Ms314/21	Apo		R. ser. Glandulosi	231	50.0969	21.2214	Poland, województwo Podkarpackie, Czarna-Jaźwiny, highway rest area	14/09/2021	Sochor M.	apo_MS314-21	apo84	apo82	group3
Ms319/21	Apo		R. ser. Glandulosi	210	49.9531	23.2415	Ukraine, Lvivska Oblast, at the road junction at E40 between Krakovets, Nakonechne and Kokhanivka	14/09/2021	Sochor M.	apo_MS319-21	apo85	apo83	unplaced (aff. Her)
Ms320/21	Apo		R. ser. Glandulosi	361	49.9735	23.6313	Ukraine, Lvivska Oblast, Vereshytsia, 1.3 km S (-SSW) of the village centre	14/09/2021	Sochor M.	apo_MS320-21	apo86	apo84	unplaced (aff. Her)
Ms327/21	Apo		R. ser. Glandulosi	335	48.4705	25.9207	Ukraine, Cherniveska Oblast, Malyi Kuchuriv, 1.2 km ENE of the church	16/09/2021	Sochor M.	apo_MS327-21	apo87	apo85	group16
Ms329/21	Apo		R. ser. Glandulosi	250	48.4667	25.9244	Ukraine, Cherniveska Oblast, Malyi Kuchuriv, 1.4 km E of the church	16/09/2021	Sochor M.	apo_MS329-21	apo88	apo86	group1
Ms331/21	Apo		R. ser. Glandulosi	221	48.3349	25.7433	Ukraine, Cherniveska Oblast, Korostuvata, 650 m E of the church	16/09/2021	Sochor M.	apo_MS331-21	apo89	apo87	group3
Ms339/21	Apo		R. ser. Glandulosi/Pallidi	370	47.8759	26.3266	Romania, Judeţul Botoşani, Pustoaia, forest NE of the village	17/09/2021	Sochor M.	apo_MS339-21	apo90	apo88	group3
Ms340/21	Apo		R. ser. Glandulosi	307	47.7227	26.5675	Romania, Judeţul Botoşani, Baisa, oak-hornbeam forest just SE of the village	17/09/2021	Sochor M.	apo_MS340-21	apo91	apo89	group3
Ms378/21	Apo		R. ser. Glandulosi	261	49.8306	18.3635	Czehia, Ostrava-Michálkovice	25/09/2021	Sochor M.	apo_MS378-21	apo92	apo90	group16
Ms383/21	Apo		R. ser. Glandulosi	624	49.4298	15.0965	Czechia, Vysočina region, Leskovice	09/10/2021	Sochor M.	apo_MS383-21	apo93	apo91	group1
Ms385/21	Apo		R. ser. Glandulosi	615	49.4357	14.9155	Czechia, Vysočina region, between Prasetín and Hrobská Zahrádka	09/10/2021	Sochor M.	apo_MS385-21	apo94	apo92	group1
Ms386/21	Apo		R. ser. Glandulosi	634	49.4483	14.9394	Czechia, Vysočina region, between Cetoraz and Hrobská Zahrádka	09/10/2021	Sochor M.	apo_MS386-21	apo95	apo93	group16
Ms387/21	Apo		R. ser. Glandulosi	455	49.2793	14.6069	Czechia, dist. Tábor, Svinky	09/10/2021	Sochor M.	apo_MS387-21	apo96	apo94	group2
Ms388/21	Apo		R. ser. Glandulosi	495	49.0112	14.5513	Czechia, České Budějovice, Libníč	09/10/2021	Sochor M.	apo_MS388-21	apo97	apo95	group3
Ms391/21	Apo		R. ser. Glandulosi	614	48.7796	14.4631	Czechia, dist. Český Krumlov, Kaplice-Nádraží	10/10/2021	Sochor M.	apo_MS391-21	apo98	apo96	group1
Ms392/21	Apo		R. ser. Glandulosi	651	48.7741	14.4226	Czechia, dist. Český Krumlov, Dolní Pláně	10/10/2021	Sochor M.	apo_MS392-21	apo99	apo97	group1
Ms393/21	Apo		R. ser. Glandulosi	589	48.7568	14.4798	Czechia, dist. Český Krumlov, Kaplice	10/10/2021	Sochor M.	apo_MS393-21	apo100	apo98	group2
Ms40/21	Apo		R. ser. Glandulosi	483	50.4318	16.7645	Poland, Lower Silesia, Przełęcz Kłodzka (E of Klodsko)	11/05/2021	Sochor M.	apo_MS40-21	apo101	apo99	group16
Ms414/21	Apo		R. ser. Glandulosi	667	48.7256	14.6206	Czechia, dist. Český Krumlov, Benešov nad Černou	11/10/2021	Sochor M.	apo_MS414-21	apo102	apo100	group1
Ms420/21	Apo		R. ser. Glandulosi	558	48.7765	14.7699	Czechia, dist. České Budějovice, at the road Nové Hrady - Světví	11/10/2021	Sochor M.	apo_MS420-21	apo103	apo101	group1
Ms421/21	Apo		R. ser. Glandulosi	524	48.8233	14.6757	Czechia, dist. České Budějovice, Pěčín	11/10/2021	Sochor M.	apo_MS421-21	apo104	apo102	group2
Ms422/21	Apo		R. ser. Glandulosi	501	48.8236	14.6761	Czechia, dist. České Budějovice, Pěčín	11/10/2021	Sochor M.	apo_MS422-21	apo105	apo103	group1
Ms423/21	Apo		R. ser. Glandulosi	528	48.8074	14.5829	Czechia, dist. České Budějovice, at the road Besednice - Trhové Sviny	11/10/2021	Sochor M.	apo_MS423-21	apo106	apo104	group1
Ms426/21	Apo		R. ser. Glandulosi	456	49.0665	14.8682	Czechia, dist. Jindřichův Hradec, at the road Mláka - Stráž nad Nežárkou	12/10/2021	Sochor M.	apo_MS426-21	apo107	apo105	group16
Ms429/21	Apo		R. ser. Glandulosi	678	49.3642	15.0954	Czechia, Vysočina region, at the road Drahoňov - Krumvald	12/10/2021	Sochor M.	apo_MS429-21	apo108	apo106	group1
Ms438/21	Apo		R. ser. Glandulosi	267	49.8404	18.1468	Czechia, Ostrava-Pustkovec	16/10/2021	Sochor M.	apo_MS438-21	apo109	apo107	group1
ms44/22	Apo		R. ser. Glandulosi	686	50.6747	16.421	Poland, Lower Silesia, Góry Sowie, Osówka, at the Casino building	16/04/2022	Sochor M.	apo_MS44-22	apo110	apo108	group16
Ms493/21	Apo		R. ser. Glandulosi	398	49.864	16.0214	Czechia, dist. Chrudim, Zbožňov	30/10/2021	Sochor M.	apo_MS493-21	apo111
Ms496/21	Apo		R. ser. Glandulosi	426	49.9069	16.3444	Czechia, dist. Svitavy, Vlčkov	30/10/2021	Sochor M.	apo_MS496-21	apo112
Ms519/21	Apo		R. ser. Glandulosi	522	49.5801	15.0513	Czechia, dist. Příbram, Křešín	13/11/2021	Sochor M.	apo_MS519-21	apo113	apo110	group1
Ms520/21	Apo		R. ser. Glandulosi	549	49.5921	14.9915	Czechia, dist. Pelhřimov, Čáslavsko	13/11/2021	Sochor M.	apo_MS520-21	apo114	apo111	group1
Ms522/21	Apo		R. ser. Glandulosi?	495	49.6279	15.1519	Czechia, dist. Benešov, Děkanovice	14/11/2021	Sochor M.	apo_MS522-21	apo115
Ms523/21	Apo		R. ser. Glandulosi	489	49.5972	15.1616	Czechia, dist. Benešov, Dunice	14/11/2021	Sochor M.	apo_MS523-21	apo116	apo112	group1
Ms529/21	Apo		R. ser. Glandulosi	598	49.8144	15.8174	Czechia, dist. Svitavy, Rohozná	14/11/2021	Sochor M.	apo_MS529-21	apo117	apo113	group1
Ms530/21	Apo		R. ser. Glandulosi	344	49.8757	15.9081	Czechia, dist. Chrudim, Silnice	14/11/2021	Sochor M.	apo_MS530-21	apo118	apo114	group1
Ms531/21	Apo		R. ser. Glandulosi	424	49.9038	16.0624	Czechia, dist. Ústí nad Orlicí, Řepníky	14/11/2021	Sochor M.	apo_MS531-21	apo119	apo115	group1
Ms532/21	Apo		R. ser. Glandulosi	384	49.8986	16.1524	Czechia, dist. Ústí nad Orlicí, Džbánov	14/11/2021	Sochor M.	apo_MS532-21	apo120	apo116	group1
Ms539/21	Apo		R. ser. Glandulosi	262	50.0021	16.0775	Czechia, dist. Ústí nad Orlicí, Radhošť	15/11/2021	Sochor M.	apo_MS539-21	apo121	apo117	group1
Ms555/21	Apo		R. ser. Glandulosi	532	50.0246	17.6075	Czechia, dist. Bruntál, Zátor	17/11/2021	Sochor M.	apo_MS555-21	apo122	apo118	group3
Ms556/21	Apo		R. ser. Glandulosi	410	50.1336	17.6081	Czechia, dist. Bruntál, Linhartovy	17/11/2021	Sochor M.	apo_MS556-21	apo123	apo119	group1
Ms563/21	Apo		R. ser. Glandulosi	267	49.882	18.1672	Czechia, dist. Opava, Děhylov	12/12/2021	Sochor M.	apo_MS563-21	apo124	apo120	group16
Ms565/21	Apo		R. ser. Glandulosi	249	49.8835	18.2718	Czechia, Ostrava-Petřkovice, Černý les	12/12/2021	Sochor M.	apo_MS565-21	apo125	apo121	group3
Ms62/21	Apo		R. ser. Glandulosi	780	48.9853	13.9904	Czechia, Prachatice	15/05/2021	Sochor M.	apo_MS62-21	apo126	apo122	group16
Ms69/21	Apo		R. ser. Glandulosi	462	48.8849	14.6512	Czechia, Southern Bohemia, Borovany	15/05/2021	Sochor M.	apo_MS69-21	apo127	apo123	group1
MS7/12	Apo		R. ser. Glandulosi	410	51.7321	11.0307	Sachsen-Anhalt, Thale, Steinbachtal	26/05/2012	Sochor M.	apo_MS7-12	apo128
ms9/22	Apo		R. ser. Glandulosi	306	50.0357	18.3565	Poland, Silesia, Pszów, in the pass between Pszów and Syrynia	12/03/2022	Sochor M.	apo_MS9-22	apo131	apo125	group16
Ms90/21	Apo		R. ser. Glandulosi	487	49.6295	14.8723	Czechia, dist. Benešov, Louňovice pod Blaníkem	22/05/2021	Sochor M.	apo_MS90-21	apo129	apo126	group2
Ms91/21	Apo		R. ser. Glandulosi	495	49.6295	14.8722	Czechia, dist. Benešov, Louňovice pod Blaníkem	22/05/2021	Sochor M.	apo_MS91-21	apo130	apo127	group1
Ms98/21	Apo		R. ser. Glandulosi	216	50.1965	18.4584	Poland, Silesia, Rudy, Gliwicka street	25/05/2021	Sochor M.	apo_MS98-21	apo132	apo128	group3
Ms99/21	Apo		R. ser. Glandulosi	282	50.2885	18.5048	Poland, Silesia, Rachowice	25/05/2021	Sochor M.	apo_MS99-21	apo133	apo129	group1
Mutyněves 1	Apo		R. ser. Glandulosi	510	49.1596	15.1174	Czechia, dist. Jindřichův Hradec, Mutyněves	04/09/2020	Forejtová V.	apo_Mutyneves1	apo134
OST12	Apo		R. ser. Glandulosi	300	49.9973	17.9941	Czechia, Hněvošice (dist. Opava)	16/09/2021	Hroneš M., Duchoslav M.	apo_OST12	apo135	apo130	group1
OST16	Apo		R. ser. Glandulosi	275	49.9662	18.193	Czechia, Píšť (dist. Opava)	16/09/2021	Hroneš M., Duchoslav M.	apo_OST16	apo136	apo131	group1
OST6	Apo		R. ser. Glandulosi	320	49.8826	18.0987	Czechia, Háj ve Slezsku (dist. Opava)	14/09/2021	Hroneš M., Duchoslav M.	apo_OST6	apo137	apo132	group1
OST8	Apo		R. ser. Glandulosi	270	49.8339	18.1023	Czechia, Dolní Lhota (dist. Ostrava)	14/09/2021	Hroneš M., Duchoslav M.	apo_OST8	apo138	apo133	unplaced (aff. Her)
R132/19	Apo		R. siemianicensis	240	50.4175	18.5636	Poland, Silesia, Paczyna	07/08/2019	Trávníček B.	apo_R132-19	apo139	apo134	group3
R135/19	Apo		R. cf. lucentifolius	250	50.3408	18.6497	Poland, Silesia, Gliwice	08/08/2019	Trávníček B.	apo_R135-19	apo140	apo135	group3
R16/21	Apo		R. ser. Glandulosi	429	49.4319	13.355	Czechia, Klatovy region, Měcholupy	03/07/2021	Trávníček B., Sochor M.	apo_R16-21	apo141	apo136	group2
R184/13	Apo		R. elegans	150	49.0444	8.11444	Germany, Freckenfeld village, at forest road S of the village, near Karlsruhe town	21/08/2013	Trávníček B.	apo_R184-13	apo142	apo137	group3
R208/18	Apo		R. ser. Glandulosi	325	49.9039	17.8081	Czechia, Hertice (dist. Opava)	24/07/2018	Trávníček B.	apo_R208-18	apo143	apo138	group3
R236/11	Apo		R. ser. Glandulosi	500	48.9281	14.3711	Czechia, Hradce (dist. České Budějovice)	2011	Trávníček B.	apo_R236-11	apo144	apo139	group1
R236/14	Apo		R. ser. Glandulosi	670	47.0825	9.90667	Austria, Schruns town, NW margin	08/08/2014	Trávníček B.	apo_R236-14	apo145	apo140	group3
R242/18	Apo		R. ser. Glandulosi	450	50.4328	16.2608	Poland, Kudowa-Zdrój	03/08/2018	Trávníček B.	apo_R242-18	apo146	apo141	group1
R250/18	Apo		R. cf. "pseudosiemianicensis" ined.	465	50.3803	16.5278	Poland, Polanica-Zdrój	04/08/2018	Trávníček B.	apo_r250-18	apo147	apo142	group2
R255/18	Apo		R. aff. holzfussii	465	50.3803	16.5278	Poland, Polanica-Zdrój	04/08/2018	Trávníček B.	apo_r255-18	apo148	apo143	group2
R258/18	Apo		R. aff. guentheri	400	50.2664	16.6739	Poland, Bystrzyca Kłodzka	04/08/2018	Trávníček B.	apo_R258-18	apo149	apo144	group1
R3/21	Apo		R. ser. Glandulosi	544	48.8511	14.3499	Czechia, dist. Český Krumlov, Zlatá Koruna	01/07/2021	Trávníček B., Sochor M.	apo_R3-21	apo150	apo145	group1
R330/18	Apo		R. cf. "pseudosiemianicensis" ined.	287	50.3622	17.2006	Czechia, dist. Jeseník, Vidnava	07/08/2018	Trávníček B.	apo_R330-18	apo151	apo146	group3
R394/18	Apo		R. ser. Glandulosi	240	50.2364	17.9303	Poland, Jakubowice (Głubczyce)	29/08/2018	Trávníček B.	apo_R394-18	apo152	apo147	group1
R5/21	Apo		R. ser. Glandulosi	841	48.9068	14.2019	Czechia, Southern Bohemia, Brloh, forest road ESE of Bulový hill	01/07/2021	Trávníček B., Sochor M.	apo_R5-21	apo153	apo148	group1
R74/19	Apo		R. ser. Glandulosi	230	50.1511	18.1867	Poland, Silesia, Czerwięcice	05/08/2019	Trávníček B.	apo_R74-19	apo154	apo149	group3
R92/19	Apo		R. ser. Glandulosi	240	50.1522	18.0731	Poland Silesia, Krowiarki	05/08/2019	Trávníček B.	apo_R92-19	apo155	apo150	group16
R93/15	Apo		R. cf. hercynicus	360	50.8089	14.9136	Czechia, dist. Liberec, Bílý Kostel nad Nisou, Dubina	09/08/2015	Trávníček B., Žíla V., Sochor M.	apo_R93-15	apo156	apo151	group3
Vyklantice	Apo		R. ser. Glandulosi	620	49.5508	15.037	Czechia, dist. Pelhřimov, Vyklantice	30/08/2020	Forejtová V.	apo_Vyklantice	apo157	apo152	group3
VYS4	Apo		R. ser. Glandulosi	545	49.4866	15.1552	Czechia, Milotičky (dist. Pelhřimov)	20/08/2021	Hroneš M., Duchoslav M.	apo_VYS4	apo158	apo153	group1
Žirovnice	Apo		R. ser. Glandulosi	575	49.2444	15.2081	Žirovnice, 300 m VJV od autokempu Panistávka, v lese	04/09/2020	Forejtová V.	apo_Zirovnice	apo159	apo154	group1
Gloggnitz3	Sex	Alp	R. ser. Glandulosi	650	47.6878	15.9267	Austria, Lower Austria, Gloggnitz, Schmalzgrube, coniferous forests	25/07/2018	Király G.	sex_alp_Gloggnitz3	sex_alp1	sex_alp1
Graz1 (Graz1 ind1)	Sex	Alp	R. ser. Glandulosi	550	47.0928	15.2566	Austria, Styria, St. Oswald bei Plankenwarth, Schwarzbauerweg, forest clearings and edges	21/07/2018	Király G.	sex_alp_Graz1	sex_alp2	sex_alp2
Kambresko 1 (SLO9/1)	Sex	Alp	R. ser. Glandulosi	340	46.1303	13.6309	Slovenia, Kambreško, 1,3 km of the centre of the settlement, small forest road in beech forests	13/08/2018	Király G.	sex_alp_Kambresko1	sex_alp3	sex_alp3
KP-A	Sex	Alp	R. ser. Glandulosi	750	47.48	12.3741	Austria, Kitzbühel, Hasenberg northeast	03/09/2019	Pagitz K.	sex_alp_KP-A	sex_alp4	sex_alp4
KP-B	Sex	Alp	R. ser. Glandulosi	850	47.2443	11.3754	Austria, Natters, Natterer Boden	09/09/2019	Pagitz K.	sex_alp_KP-B	sex_alp5	sex_alp5
KP-C	Sex	Alp	R. ser. Glandulosi	620	47.3166	11.6304	Austria, Terfens, Neuterfens west	12/09/2019	Pagitz K.	sex_alp_KP-C	sex_alp6	sex_alp6
KP-G	Sex	Alp	R. ser. Glandulosi	670	46.6412	14.0668	Austria, Techelsberg a W., Greilitz northwest	16/09/2019	Pagitz K.	sex_alp_KP-G	sex_alp7	sex_alp7
KP-H	Sex	Alp	R. ser. Glandulosi	620	46.7419	13.0268	Austria, Irrschen, Gröfelhof west	17/09/2019	Pagitz K.	sex_alp_KP-H	sex_alp8	sex_alp8
KP-J	Sex	Alp	R. ser. Glandulosi	835	47.5241	10.6996	Austria, Pflach, Unterletzten northwest	10/10/2019	Pagitz K.	sex_alp_KP-J	sex_alp9	sex_alp9
LI02760094	Sex	Alp	R. ser. Glandulosi	694	47.2625	9.69167	Austria, Vorarlberg, Laterns, Üble Schlucht	17/07/2018	Hohla M.	sex_alp_LI02760094	sex_alp10	sex_alp10
LI02760179	Sex	Alp	R. ser. Glandulosi	430	48.0442	12.9175	Austria, Oberösterreich, Franking, Hartberg, Waldrand an der Nordostseite	16/08/2018	Hohla M.	sex_alp_LI02760179	sex_alp11	sex_alp11
LI02760216	Sex	Alp	R. ser. Glandulosi	720	48.0922	13.3158	Austria, Oberösterreich, St. Johann am Walde, Kobernaußerwald, S Frauschereck	10/08/2018	Hohla M.	sex_alp_LI02760216	sex_alp12	sex_alp12
M+PL756/21 (CB/88613)	Sex	Alp	R. ser. Glandulosi	520	48.0357	12.699	Germany, Bavaria, Guggenberg (distr. Traunstein), ca 400 m ENE of centre of settlement, edge of forest road	17/08/2021	Lepší M., Lepší P.	sex_alp_MPL756-21	sex_alp15	sex_alp15
MD-Gla1/18	Sex	Alp	R. ser. Glandulosi	530	47.7894	13.4953	Austria, Burgbachau. Burggrabenklamm	29/07/2018	Dančák M.	sex_alp_MD-Gla1-18	sex_alp13	sex_alp13
MD-Gla2/18	Sex	Alp	R. ser. Glandulosi	720	47.6431	13.9139	Austria, Toplitzsee	29/07/2018	Dančák M.	sex_alp_MD-Gla2-18	sex_alp14	sex_alp14
MS106/19	Sex	Alp	R. ser. Glandulosi	427	48.2794	16.3172	Austria, Wien, Klosterneuburg	29/09/2019	Sochor M.	sex_alp_MS106-19	sex_alp16	sex_alp16
MS117/19	Sex	Alp	R. ser. Glandulosi	583	47.8196	16.042	Austria, Niederösterreich, Maiersdorf, 580m WSW of the church	26/10/2019	Sochor M.	sex_alp_MS117-19	sex_alp17	sex_alp17
MS119/19	Sex	Alp	R. ser. Glandulosi	936	45.3071	14.2075	Croatia, NE Istria, between Vela Učka and Poklon	19/11/2019	Sochor M.	sex_alp_MS119-19	sex_alp18	sex_alp18
MS121/19	Sex	Alp	R. ser. Glandulosi	824	45.2463	14.69	Croatia, Crikvenica surroundings, 1.2km SSE of the Medviđak summit	21/11/2019	Sochor M.	sex_alp_MS121-19	sex_alp19	sex_alp19
MS127/19	Sex	Alp	R. ser. Glandulosi	230	45.4016	15.2927	Croatia, Karlovac Distr., Orišje, 160m NE of the church (kapela Uznesenja Blažene Djevice Marije)	23/11/2019	Sochor M.	sex_alp_MS127-19	sex_alp20	sex_alp20
Ms20/19	Sex	Alp	R. ser. Glandulosi	626	48.0271	15.7625	Austria, Niederösterreich, Hainfeld, 920 m SSW of the church	03/08/2019	Sochor M.	sex_alp_MS20-19	sex_alp21	sex_alp21
ms62/19	Sex	Alp	R. ser. Glandulosi	593	48.0377	11.5494	Germany, Bayern, Grünwald, forest edge S of Wörnbrunn	29/08/2019	Sochor M.	sex_alp_MS62-19	sex_alp22
ms67/19	Sex	Alp	R. ser. Glandulosi	595	47.8233	11.3471	Germany, Bayern, Sankt Heinrich, 700 m E of the church	30/08/2019	Sochor M.	sex_alp_MS67-19	sex_alp23	sex_alp23
ms75/19	Sex	Alp	R. ser. Glandulosi	813	47.5694	11.3151	Germany, Bayern, Walchensee, SW bank	01/09/2019	Sochor M.	sex_alp_MS75-19	sex_alp24	sex_alp24
ms84/19	Sex	Alp	R. ser. Glandulosi	720	47.6757	11.5843	Germany, Bayern, Lenggries, 120 NNE of Kalvarienberg	01/09/2019	Sochor M.	sex_alp_MS84-19	sex_alp25	sex_alp25
ms91/19	Sex	Alp	R. ser. Glandulosi	645	47.7943	12.2953	Germany, Bayern, Frasdorf, 370 m ENE of the Ebnat settlement	01/09/2019	Sochor M.	sex_alp_MS91-19	sex_alp26	sex_alp26
ms92/19	Sex	Alp	R. ser. Glandulosi	787	47.6059	12.8582	Germany, Bayern, Ramsau bei Berchtesgaden, SE bank of Hintersee	02/09/2019	Sochor M.	sex_alp_MS92-19	sex_alp27	sex_alp27
Nova Gorica 1 (SLO3)	Sex	Alp	R. ser. Glandulosi	105	45.948	13.6497	Slovenia, Nova Gorica, forest fringes at "Vojkova cesta" road	13/08/2018	Király G.	sex_alp_NovaGorica1	sex_alp28	sex_alp28
R184/14	Sex	Alp	R. ser. Glandulosi	855	47.4283	9.78028	Austria, Rickatswende settlement near Dornbirn town	06/08/2014	Trávníček B.	sex_alp_r184-14	sex_alp29	sex_alp29
Slo33-1	Sex	Alp	R. ser. Glandulosi	500	46.341	14.2015	Slovenia, Radovljica, 0,4 km S of Gorica settlement, forest fringes	14/08/2018	Király G.	sex_alp_Slo33-1	sex_alp30	sex_alp30
Ziri 1 (Slo21/1)	Sex	Alp	R. ser. Glandulosi	470	46.0791	14.0977	Slovenia, Fužine, 0,6 km S_SE of the centre of the settlement, beech forests	14/08/2018	Király G.	sex_alp_Ziri1	sex_alp31	sex_alp31
ms14/22	Sex	Ape	R. ser. Glandulosi	920	40.9306	14.6849	Italy, Avellino, Mugnano del Cardinale, 450 W of Monte Cucuruzzo	18/03/2022	Sochor M.	sex_ape_MS14-22	sex_ape1	sex_ape1
ms15/22	Sex	Ape	R. ser. Glandulosi	1103	40.8533	14.9735	Italy, Avellino, Monti Picentini, between Collelungo and Monte valle dei Lupi	18/03/2022	Sochor M.	sex_ape_MS15-22	sex_ape2	sex_ape2
ms16/22	Sex	Ape	R. ser. Glandulosi	863	40.5747	15.6958	Italy, Basilicata, Tito, 2 km SE of the village	19/03/2022	Sochor M.	sex_ape_MS16-22	sex_ape3	sex_ape3
ms21/22	Sex	Ape	R. ser. Glandulosi	1046	40.5481	15.7242	Italy, Basilicata, Tito, 1.9 km ENE of Serra la Croce	19/03/2022	Sochor M.	sex_ape_MS21-22	sex_ape4	sex_ape4
ms23/22	Sex	Ape	R. ser. Glandulosi	1089	40.5265	15.7355	Italy, Basilicata, Pignola, 1.2 km SSE of Tempa dell'Olmo	19/03/2022	Sochor M.	sex_ape_MS23-22	sex_ape5	sex_ape5
Ms236/21	Sex	Ape	R. ser. Glandulosi	830	44.094	11.2856	Italy, Tuscany, San Giacomo (NNE of Barberino di Mugello), 0.8 km E of Passo della Futa	29/08/2021	Sochor M.	sex_ape_MS236-21	sex_ape6	sex_ape15
Ms237/21	Sex	Ape	R. ser. Glandulosi	822	44.094	11.2888	Italy, Tuscany, San Giacomo (NNE of Barberino di Mugello), 1 km E of Passo della Futa	29/08/2021	Sochor M.	sex_ape_MS237-21	sex_ape7	sex_ape16
Ms240/21	Sex	Ape	R. ser. Glandulosi	636	44.1535	11.4772	Italy, Tuscany, Tirli (between Firenzuola and Castel del Rio), 0.5 km S of the settlement	29/08/2021	Sochor M.	sex_ape_MS240-21	sex_ape8	sex_ape17
Ms241/21	Sex	Ape	R. ser. Glandulosi	934	44.0737	11.4973	Italy, Tuscany, along SP477 SW of Palazzuolo sul Senio, 0.7 km NE of Monte Carzolano	29/08/2021	Sochor M.	sex_ape_MS241-21	sex_ape9	sex_ape18
Ms243/21	Sex	Ape	R. ser. Glandulosi	900	44.0261	11.6461	Italy, Tuscany, along SP74 between San Benedetto in Alpe and Marradi, 0.6 km SE of Passo dell'Eremo	29/08/2021	Sochor M.	sex_ape_MS243-21	sex_ape10	sex_ape19
Ms245/21	Sex	Ape	R. ser. Glandulosi	771	43.9432	11.6579	Italy, Tuscany, along SS67 S of San Benedetto in Alpe, 1.2 km N of Passo del Muraglione	30/08/2021	Sochor M.	sex_ape_MS245-21	sex_ape11	sex_ape20
Ms246/21	Sex	Ape	R. ser. Glandulosi	586	43.8232	11.6632	Italy, Tuscany, along SP556 NW of Stia, 0.8 km SSE of Molino del Bucchio	30/08/2021	Sochor M.	sex_ape_MS246-21	sex_ape12	sex_ape21
Ms247/21	Sex	Ape	R. ser. Glandulosi	750	43.6892	11.7255	Italy, Tuscany, between Raggiolo and San Martino Tremoleto, 0.4 km N of Quota	30/08/2021	Sochor M.	sex_ape_MS247-21	sex_ape13	sex_ape22
Ms251/21	Sex	Ape	R. ser. Glandulosi	1247	43.638	11.6649	Italy, Tuscany, between San Clemento in Valle and Raggiolo, 1.4 km SW of Poggio Massarecci	30/08/2021	Sochor M.	sex_ape_MS251-21	sex_ape14	sex_ape23
Ms253/21	Sex	Ape	R. ser. Glandulosi	333	44.0804	10.4347	Italy, Tuscany, Ca' Matteo (N of Gallicano), at the main road, in a Robinia pseudoacacia stand	31/08/2021	Sochor M.	sex_ape_MS253-21	sex_ape15	sex_ape24
Ms255/21	Sex	Ape	R. ser. Glandulosi?	335	44.4495	9.18822	Italia, Liguria, Neirone, 0.5 km SSW of the church	31/08/2021	Sochor M.	sex_ape_MS255-21	sex_ape16	sex_ape25
Ms258/21	Sex	Ape	R. ser. Glandulosi	1036	44.4955	9.17848	Italia, Liguria, Torriglia, Passo del Portello	31/08/2021	Sochor M.	sex_ape_MS258-21	sex_ape17	sex_ape26
ms26/22	Sex	Ape	R. ser. Glandulosi	1284	40.5169	15.7716	Italy, Basilicata, Pignola, 680 m SW of Tempa del Gioco	19/03/2022	Sochor M.	sex_ape_MS26-22	sex_ape19	sex_ape6
Ms261/21	Sex	Ape	R. ser. Glandulosi	518	44.3518	7.69297	Italia, Piedmont, along SP211 in the middle between Pianfei and Chiusa di Pesio	31/08/2021	Sochor M.	sex_ape_MS261-21	sex_ape18	sex_ape27
Ms263/21	Sex	Ape	R. ser. Glandulosi	613	44.3269	7.50508	Italia, Piedmont, Borgo san Dalmazzo, along SP21 just SW of the Bisalta motorpark	01/09/2021	Sochor M.	sex_ape_MS263-21	sex_ape20	sex_ape28
Ms264/21	Sex	Ape	R. ser. Glandulosi	731	44.3025	7.33599	Italia, Piedmont, Fiandin (W of Festiona), 0.2 m NE of the settlement	01/09/2021	Sochor M.	sex_ape_MS264-21	sex_ape21	sex_ape29
Ms265/21	Sex	Ape	R. ser. Glandulosi	736	44.3056	7.30042	Italia, Piedmont, Ospedalieri (SE of Demonte), 0.4 WNW of the settlement	01/09/2021	Sochor M.	sex_ape_MS265-21	sex_ape22	sex_ape30
ms27/22	Sex	Ape	R. ser. Glandulosi	1425	40.5396	15.7935	Italy, Basilicata, Pignola, 1.4 km SSE of Monte Crocetta	19/03/2022	Sochor M.	sex_ape_MS27-22	sex_ape23	sex_ape7
ms28/22	Sex	Ape	R. ser. Glandulosi	1141	40.4418	16.0021	Italy, Basilicata, Laurenzana, at SS92, 200 m WSW of the junction with the road to Casetelmezzano	20/03/2022	Sochor M.	sex_ape_MS28-22	sex_ape24	sex_ape8
ms29/22	Sex	Ape	R. ser. Glandulosi	1141	40.4418	16.0021	Italy, Basilicata, Laurenzana, at SS92, 200 m WSW of the junction with the road to Casetelmezzano	20/03/2022	Sochor M.	sex_ape_MS29-22	sex_ape25	sex_ape9
ms30/22	Sex	Ape	R. ser. Glandulosi	1278	39.3378	16.4537	Italy, Calabria, Camigliatello Silano, just S of the junction of E846 and SS177	21/03/2022	Sochor M.	sex_ape_MS30-22	sex_ape26	sex_ape10
ms31/22	Sex	Ape	R. ser. Glandulosi	1269	39.2883	16.6388	Italy, Calabria, San Giovanni in Fiore, just N of the junction of E846 and SS108	21/03/2022	Sochor M.	sex_ape_MS31-22	sex_ape27	sex_ape11
ms33/22	Sex	Ape	R. ser. Glandulosi	987	38.2616	16.0227	Italy, Calabria, Santa Cristina d'Aspromonte, 1.25 km NNW of Crocifisso dello Zilastro	22/03/2022	Sochor M.	sex_ape_MS33-22	sex_ape28	sex_ape12
ms35/22	Sex	Ape	R. ser. Glandulosi	1084	38.2091	15.858	Italy, Calabria, Gambarie, at SP3, 500 m S of the end of the road to Sant'Eufemia d'Aspromonte	22/03/2022	Sochor M.	sex_ape_MS35-22	sex_ape29	sex_ape13
ms36/22	Sex	Ape	R. ser. Glandulosi	1270	38.1694	15.8298	Italy, Calabria, Gambarie, at SP3 at the end of Via La Rotonda	22/03/2022	Sochor M.	sex_ape_MS36-22	sex_ape30	sex_ape14
Ms154/21	Sex	Bal	R. ser. Glandulosi	286	43.6492	21.7416	Serbia, Bovan, 1.2 km NNE of the Strikovac Peak, at road 217	06/08/2021	Sochor M.	sex_bal_MS154-21	sex_bal1	sex_bal1
Ms155/21	Sex	Bal	R. ser. Glandulosi	605	43.3092	22.4653	Serbia, Bazovik, at the midway to Cerova	06/08/2021	Sochor M.	sex_bal_MS155-21	sex_bal2	sex_bal2
Ms157/21	Sex	Bal	R. ser. Glandulosi	1646	42.5963	23.2985	Bulgaria, Vitosha, 870 m NE of the Goli Vrah Mt.	07/08/2021	Sochor M.	sex_bal_MS157-21	sex_bal3	sex_bal3
Ms160/21	Sex	Bal	R. ser. Glandulosi	1630	42.2385	23.3281	Bulgaria, Separeva Banya, 200 m SE of the lower station of the cableway to the Rila Lakes	08/08/2021	Sochor M.	sex_bal_MS160-21	sex_bal4	sex_bal4
Ms164/21	Sex	Bal	R. ser. Glandulosi	908	42.3321	23.3381	Bulgaria, Klisura, 2.1 km W of the village	08/08/2021	Sochor M.	sex_bal_MS164-21	sex_bal5	sex_bal5
Ms166/21	Sex	Bal	R. ser. Glandulosi	999	41.8975	23.3202	Bulgaria, Predel between Simitli and Razlog, 6.5 km N of the Bezimen Peak	09/08/2021	Sochor M.	sex_bal_MS166-21	sex_bal6	sex_bal6
Ms168/21	Sex	Bal	R. ser. Glandulosi	640	41.3528	23.0749	Bulgaria, Kamena, 70 m NE of the Sramezhliveca waterfall	09/08/2021	Sochor M.	sex_bal_MS168-21	sex_bal7	sex_bal7
Ms175/21	Sex	Bal	R. ser. Glandulosi	1522	41.2547	23.5876	Greece, mountains N of Serres, 100 m SW of Oreibatiko Kataphygio	10/08/2021	Sochor M.	sex_bal_MS175-21	sex_bal8	sex_bal8
Ms181/21	Sex	Bal	R. ser. Glandulosi	928	40.0142	22.4685	Greece, the Olympos Massif, 1 km SSE of the Pyrgos Peak, at the Karya - Leptokarya main road	11/08/2021	Sochor M.	sex_bal_MS181-21	sex_bal9	sex_bal9
Ms182/21	Sex	Bal	R. ser. Glandulosi	465	40.1003	22.4818	Greece, the Olympos Massif, Litochoro, 200 m SW of the Bath of Zeus	12/08/2021	Sochor M.	sex_bal_MS182-21	sex_bal10	sex_bal10
Ms184/21	Sex	Bal	R. ser. Glandulosi	1390	40.6497	21.4981	Greece, Nymfeo, 800 m NE of the village centre (church)	13/08/2021	Sochor M.	sex_bal_MS184-21	sex_bal11	sex_bal11
Ms188/21	Sex	Bal	R. ser. Glandulosi	1030	40.6742	21.4842	Greece, Nymfeo, 3.4 km N of the village centre	13/08/2021	Sochor M.	sex_bal_MS188-21	sex_bal12	sex_bal12
Ms189/21	Sex	Bal	R. ser. Glandulosi	1079	41.0637	21.1049	North Macedonia, Bitola region, ca 250 m SE of the Gjavato Pass	13/08/2021	Sochor M.	sex_bal_MS189-21	sex_bal13	sex_bal13
Ms192/21	Sex	Bal	R. ser. Glandulosi	1192	41.1672	20.9448	North Macedonia, Ohrid region, 2.3 km NW of Ilino, at the A3 road	13/08/2021	Sochor M.	sex_bal_MS192-21	sex_bal14	sex_bal14
Ms196/21	Sex	Bal	R. ser. Glandulosi	1295	41.7261	20.7791	North Macedonia, Mavrovo region, Mavrovi Anovi, 3 km NE of the Ss. Cyril and Metodius Church	14/08/2021	Sochor M.	sex_bal_MS196-21	sex_bal15	sex_bal15
Ms197/21A	Sex	Bal	R. ser. Glandulosi	891	42.1466	21.0976	North Macedonia, Tetovo region, Belovishte, at the waterfall above village	14/08/2021	Sochor M.	sex_bal_MS197-21A	sex_bal16	sex_bal16
Ms198/21	Sex	Bal	R. ser. Glandulosi	979	42.1986	21.1786	Kosovo, at road R-116 1.7 km NNE of Dragomac	15/08/2021	Sochor M.	sex_bal_MS198-21	sex_bal17	sex_bal17
Ms200/21	Sex	Bal	R. ser. Glandulosi	1563	42.1714	20.9616	Kosovo, Prevallë, hill top S of the village, in Juniperus	15/08/2021	Sochor M.	sex_bal_MS200-21	sex_bal18	sex_bal18
Ms202/21	Sex	Bal	R. ser. Glandulosi	1721	42.7625	20.0289	Kosovo, Pejë region, Bogë, 550 m WSW of the Maja e Cundeve	16/08/2021	Sochor M.	sex_bal_MS202-21	sex_bal19	sex_bal19
Ms206/21A	Sex	Bal	R. ser. Glandulosi	790	42.56	20.2237	Kosovo, Pejë region, Decan, 4 km WNW of the Manastir Visoki Dečani, river bank	17/08/2021	Sochor M.	sex_bal_MS206-21A	sex_bal20	sex_bal20
Ms210/21	Sex	Bal	R. ser. Glandulosi	1182	42.7613	20.2907	Kosovo, Pejë region, 300 m NNE of the Kosovan station of the Kulla border crossing	18/08/2021	Sochor M.	sex_bal_ms210-21	sex_bal21	sex_bal21
Ms211/21	Sex	Bal	R. ser. Glandulosi	1148	42.8138	20.1733	Montenegro, Dacići (S of Rožaje), 600 m NW of the village	18/08/2021	Sochor M.	sex_bal_MS211-21	sex_bal22	sex_bal22
Ms212/21	Sex	Bal	R. ser. Glandulosi	810	42.9912	19.6068	Montengro, Donji Lepenac (NE of Mojkovac), near the Pandurički Potok just north of M-2 road	18/08/2021	Sochor M.	sex_bal_MS212-21	sex_bal23	sex_bal23
Ms213/21	Sex	Bal	R. ser. Glandulosi	1013	42.8965	19.6045	Montenegro, Mojkovac, SE bank of the Biogradsko Jezero	18/08/2021	Sochor M.	sex_bal_MS213-21	sex_bal24	sex_bal24
Ms215/21	Sex	Bal	R. ser. Glandulosi	908	42.9958	19.4541	Montenegro, Kaludra (W of Mojkovac), S of the R-10 road S of the village	18/08/2021	Sochor M.	sex_bal_MS215-21	sex_bal25	sex_bal25
Ms219/21	Sex	Bal	R. ser. Glandulosi	1572	43.1878	19.1072	Montenegro, Žabljak, 500 m SE of Goveđe Jezero	20/08/2021	Sochor M.	sex_bal_MS219-21	sex_bal26	sex_bal26
Ms220/21	Sex	Bal	R. ser. Glandulosi	1297	43.1747	18.8813	Montenegro, Plužine, 2.2 km ENE of the bridge over Pivsko Jezero	21/08/2021	Sochor M.	sex_bal_MS220-21	sex_bal27	sex_bal27
Ms221/21	Sex	Bal	R. ser. Glandulosi	643	43.317	18.8589	Montenegro, Gornje Kruševo (N of Plužine), 1.2 km NW of the Bjeluševac Peak	21/08/2021	Sochor M.	sex_bal_MS221-21	sex_bal28	sex_bal28
Ms223/21	Sex	Bal	R. ser. Glandulosi	452	43.5038	18.6949	Bosnia and Herzegovina, Kuta (W of Foča), E of the village near the M18 road	21/08/2021	Sochor M.	sex_bal_MS223-21	sex_bal29	sex_bal29
Ms224/21	Sex	Bal	R. ser. Glandulosi	1136	43.6216	18.4682	Bosnia and Herzegovina, Trnovo, 550 m NW of the Javorak Pass	21/08/2021	Sochor M.	sex_bal_MS224-21	sex_bal30	sex_bal30
Ms225/21A	Sex	Bal	R. ser. Glandulosi	1202	43.7641	18.2509	Bosnia and Herzegovina, Bjelašnica Mts., Malo Polje, 600 m SE of the ruins of olympic ski jump	21/08/2021	Sochor M.	sex_bal_MS225-21A	sex_bal31	sex_bal31
Ms227/21	Sex	Bal	R. ser. Glandulosi	327	44.3472	17.9056	Bosnia and Herzegovina, between Bistrica and Nemila (N of Zenica), around water spring 1.2 km W of the Bistričak railway stop	22/08/2021	Sochor M.	sex_bal_ms227-21	sex_bal32	sex_bal32
MS023/14	Sex	Cau	R. ser. Glandulosi (tomentose)	1078	42.6792	43.5722	Georgia, Racha, Utsera	28/06/2014	Sochor M.	cau_cau_MS023-14	cau1
MS024/14A	Sex	Cau	R. ser. Glandulosi (tomentose)	1729	42.6872	43.7006	Georgia, Racha, Shovi	28/06/2014	Sochor M.	cau_cau_ms24-14	cau10
MS027/14	Sex	Cau	R. ser. Glandulosi (tomentose)	1192	42.7064	43.5772	Georgia, Racha, Chiora	28/06/2014	Sochor M.	cau_cau_MS027-14	cau2
MS028/14	Sex	Cau	R. ser. Glandulosi (tomentose)	1694	42.7861	43.4022	Georgia, Racha, Brili	29/06/2014	Sochor M.	cau_cau_MS028-14	cau3
MS03/15	Sex	Cau	R. ser. Glandulosi (tomentose)	560	43.0817	41.3061	Abkhazia, 1 km SE from Amtkel lake	2015	Sochor M.	cau_cau_MS03-15	cau4
MS032/14	Sex	Cau	R. ser. Glandulosi (green beneath)	60	41.6978	41.7139	Georgia, Adjara, Mtsvane Kontskhi	05/07/2014	Sochor M.	cau_hir_MS032-14	cau18
MS033/14	Sex	Cau	R. ser. Glandulosi (green beneath)	204	41.6875	41.8303	Georgia, Adjara, Mtirala	06/07/2014	Sochor M.	cau_hir_MS033-14	cau19
MS043/13	Sex	Cau	R. ser. Glandulosi (tomentose)	1551	43.0896	42.7428	Georgia, Svaneti, betweem Mestia and the Ushba glacier	15/08/2013	Sochor M.	cau_cau_MS043-13	cau5
MS045/13	Sex	Cau	R. ser. Glandulosi (tomentose)	1729	43.1122	42.7475	Georgia, Svaneti, under the Ushba glacier	15/08/2013	Sochor M.	cau_cau_MS045-13	cau6
MS046/13I	Sex	Cau	R. ser. Glandulosi (tomentose)	1559	43.0322	42.7119	Georgia, Svaneti, Mestia	16/08/2013	Sochor M.	cau_cau_ms46-13	cau11
MS052/13	Sex	Cau	R. ser. Glandulosi?	1079	41.8293	43.314	Georgia, Borjomi-Kharagauli, Likani	18/08/2013	Sochor M.	cau_MS052-13	cau31
MS053/13	Sex	Cau	R. ser. Glandulosi (tomentose)	1900	41.8612	43.2459	Georgia, Borjomi-Kharagauli, Lomis Mta	19/08/2013	Sochor M.	cau_cau_MS053-13	cau7
MS056/13	Sex	Cau	R. ser. Glandulosi (tomentose)	1852	41.8431	43.2603	Georgia, Borjomi-Kharagauli, Lomis Mta	20/08/2013	Sochor M.	cau_cau_MS056-13	cau8
MS060/13	Sex	Cau	R. ser. Glandulosi (green beneath)	1900	41.8621	43.2471	Georgia, Borjomi-Kharagauli NP, Lomis Mta	19/08/2013	Sochor M.	cau_hir_MS060-13	cau20
MS08/15	Sex	Cau	R. ser. Glandulosi (tomentose)	700	43.2675	40.7939	Abkhazia, near the Makiko River, 3.3 km S of Gudautskij pereval	2015	Sochor M.	cau_cau_ms8-15	cau17
MS09/15	Sex	Cau	R. ser. Glandulosi (green beneath)	1100	43.2778	40.8006	Abkhazia, 2 km S from Gudautskij pereval	2015	Sochor M.	cau_hir_MS09-15	cau21
MS12/15	Sex	Cau	R. ser. Glandulosi (green beneath)	1775	43.4781	40.6583	Abkhazia, W from peak Anchkho	2015	Sochor M.	cau_hir_ms12-15	cau22
MS13/15	Sex	Cau	R. ser. Glandulosi (tomentose)	1150	43.4781	40.5633	Abkhazia, 1 km E from the Ritsa Lake	2015	Sochor M.	cau_cau_MS13-15	cau9
MS16/15	Sex	Cau	R. ser. Glandulosi (green beneath)	1565	43.3227	40.3128	Abkhazia, Mamdzyshkha range, 6 km NE from Gagra	2015	Sochor M.	cau_hir_MS16-15	cau23
MS47/14-1	Sex	Cau	R. ser. Glandulosi (green beneath)	920±20	41.6578	41.865	Georgia, Adjara, Mtirala	07/07/2014	Sochor M.	cau_hir_ms47-14	cau27
MS47/14-3	Sex	Cau	R. ser. Glandulosi (green beneath)	920±20	41.6578	41.865	Georgia, Adjara, Mtirala	07/07/2014	Sochor M.	cau_hir_MS47-14-3	cau24
MS47/14-5	Sex	Cau	R. ser. Glandulosi (green beneath)	920±20	41.6578	41.865	Georgia, Adjara, Mtirala	07/07/2014	Sochor M.	cau_hir_MS47-14-5	cau25
MS47/14-7	Sex	Cau	R. ser. Glandulosi (green beneath)	920±20	41.6578	41.865	Georgia, Adjara, Mtirala	07/07/2014	Sochor M.	cau_hir_MS47-14-7	cau26
MS49/14	Sex	Cau	R. ser. Glandulosi (green beneath)	481±50	41.6717	41.8747	Georgia, Adjara, Mtirala	08/07/2014	Sochor M.	cau_hir_ms49-14	cau28
MS54/17	Sex	Cau	R. ser. Glandulosi (tomentose)	1408	41.8291	43.4983	Georgia, Samtskhe-Javakheti, Tsaghveri, 3.6 km NNE of the town centre, at a forest road	2017	Sochor M.	cau_cau_MS54-17	cau12
MS61/17	Sex	Cau	R. ser. Glandulosi (tomentose)	1202	41.7931	43.531	Georgia, Samtskhe-Javakheti, Mzetamze, 1.4 km E of the eastern village centre, on a forest roadside in Carpinus/Fagus forest	2017	Sochor M.	cau_hir_MS61-17	cau29
MS69/17	Sex	Cau	R. ser. Glandulosi (tomentose)	996	41.8805	44.7788	Georgia, Mtskheta-Mtianeti, Saguramo, 1.5 km NE of Zedazeni Monastery, on a roadside in Fagus/Carpinus forest	2017	Sochor M.	cau_cau_MS69-17	cau13
MS71/17	Sex	Cau	R. ser. Glandulosi (green beneath)	1134	41.8714	44.771	Georgia, Mtskheta-Mtianeti, Saguramo, 500 m E of Zedazeni Monastery, on a roadside in Fagus/Carpinus forest	2017	Sochor M.	cau_hir_MS71-17	cau30
MS74/17	Sex	Cau	R. ser. Glandulosi (tomentose)	857	41.8729	46.3012	Georgia, Kakheti, Lagodekhi, 3.8 km NNE of the Lagodekhi NP administration, Fagus/Carpinus forest	2017	Sochor M.	cau_cau_MS74-17	cau14
MS76/17	Sex	Cau	R. ser. Glandulosi (tomentose)	828	41.8701	46.299	Georgia, Kakheti, Lagodekhi, 3.4 km NNE of the Lagodekhi NP administration, Fagus/Carpinus forest	2017	Sochor M.	cau_cau_MS76-17	cau15
MS77/17	Sex	Cau	R. ser. Glandulosi (tomentose)	770	41.8643	46.2916	Georgia, Kakheti, Lagodekhi, 2.6 km NNE of the Lagodekhi NP administration, Fagus/Carpinus forest	2017	Sochor M.	cau_cau_MS77-17	cau16
Ms268/21	Sex	Fra	R. ser. Glandulosi	1021	45.2599	5.77928	France, Auvergne-Rhône-Alpes, Le Sappey-en-Chartreuse, 130 m ESE of the church, a Tilia parkway	01/09/2021	Sochor M.	sex_fra_MS268-21	sex_fra1	sex_fra1
Ms270/21	Sex	Fra	R. ser. Glandulosi	989	45.3561	5.82467	France, Auvergne-Rhône-Alpes, La Coche (Saint-Pierre-de-Chartreuse), 0.7 km NE of the settlement	02/09/2021	Sochor M.	sex_fra_MS270-21	sex_fra2	sex_fra2
Ms272/21	Sex	Fra	R. ser. Glandulosi	1097	45.4784	5.91268	France, Auvergne-Rhône-Alpes, Col du Granier (NE of Entremont-le-Vieux)	02/09/2021	Sochor M.	sex_fra_MS272-21	sex_fra3	sex_fra3
Ms280/21	Sex	Fra	R. ser. Glandulosi	733	47.7972	6.83658	France, Bourgogne-Franche-Comté, the Vosges, 1.1 km WSW of La Gentiane pass	03/09/2021	Sochor M.	sex_fra_MS280-21	sex_fra4	sex_fra4
MS282/21	Sex	Fra	R. ser. Glandulosi	850	47.8358	6.82735	France, Bourgogne-Franche-Comté, the Vosges, Saint-Maurice-sur-Moselle, 2.7 km S of the church	03/09/2021	Sochor M.	sex_fra_MS282-21	sex_fra5	sex_fra5
Ms283/21	Sex	Fra	R. ser. Glandulosi	544	47.8772	6.93402	France, Grand Est, Urbès, parking place at E512 W of the town	03/09/2021	Sochor M.	sex_fra_MS283-21	sex_fra6	sex_fra6
Bratčice	Sex	Her	R. ser. Glandulosi	360	49.843	15.4196	Czechia, dist. Havlíčkův Brod, Golčův Jeníkov, Bratčice	11/09/2020	Forejtová V.	sex_her_Bratcice	sex_her1	sex_her3
FS3/19	Sex	Her	R. ser. Glandulosi	365	51.0947	14.3503	Germany, Sachsen, Oberlausitz, S of Tautewalde	03/09/2019	Sander F.	sex_her_FS3-19	sex_her2	sex_her1
Lesonice 1	Sex	Her	R. ser. Glandulosi	370	48.9902	16.3154	Czechia, dist. Znojmo, Moravský Krumlov, Lesonice	03/10/2020	Forejtová V.	sex_her_Lesonice1	sex_her3	sex_her4
M+PL632/20 (CB/87543)	Sex	Her	R. ser. Glandulosi	631	48.5893	14.0542	Austria, Upper Austria, Hintenberg (Rohrbach distr.), ca 1.2 km ESE of chapel in village	15/08/2020	Lepší M., Lepší P.	sex_her_MPL632-20	sex_her4	sex_her5
M+PL842/21 (CB/88514)	Sex	Her	R. ser. Glandulosi	800	48.8451	13.6313	Germany, Herzogsreut (distr. Freyung-Grafenau), ca 1.2 km NW of St. Oswald church in village, edge of forest road	03/09/2021	Lepší M., Lepší P.	sex_her_MPL842-21	sex_her5	sex_her6
Ms08/21	Sex	Her	R. ser. Glandulosi	728	50.6319	15.762	Czechia, Krkonoše Mts., Jánské Lázně	05/03/2021	Sochor M.	sex_her_MS08-21	sex_her6	sex_her7
ms107/20	Sex	Her	R. ser. Glandulosi	495	50.1343	16.5714	Czechia, dist. Ústí nad Orlicí, Klášterec nad Orlicí, Zemská brána	01/08/2020	Sochor M.	sex_her_MS107-20	sex_her7	sex_her8
Ms133/21	Sex	Her	R. ser. Glandulosi	936	49.1922	13.1833	Czechia, Hamry (okr. Klatovy)	03/07/2021	Sochor M., Konečná M.	sex_her_MS133-21	sex_her8	sex_her9
Ms138/21	Sex	Her	R. ser. Glandulosi	623	50.2349	17.3309	Czechia, dist. Jeseník, Dolní Údolí	06/07/2021	Sochor M.	sex_her_MS138-21	sex_her9	sex_her10
Ms187/20	Sex	Her	R. ser. Glandulosi	468	49.8221	17.6418	Czechia, dist. Opava, Budišov nad Budišovkou	27/09/2020	Sochor M.	sex_her_MS187-20	sex_her10	sex_her11
MS199/20	Sex	Her	R. ser. Glandulosi	345	49.5592	17.075	Czechia, dist. Olomouc, Slatinice, Velký Kosíř	03/10/2020	Sochor M.	sex_her_MS199-20	sex_her11
Ms200/20	Sex	Her	R. ser. Glandulosi	432	50.6742	15.4494	Czechia, Krkonoše Mts., Vysoké nad Jizerou, Hradsko	24/10/2020	Sochor M.	sex_her_MS200-20	sex_her12	sex_her13
MS212/20	Sex	Her	R. ser. Glandulosi	465	49.3753	16.7278	Czechia, dist. Blansko, Moravský kras, Vilémovice	25/11/2020	Sochor M.	sex_her_MS212-20	sex_her13	sex_her14
ms39/19	Sex	Her	R. ser. Glandulosi	505	48.3049	15.0573	Austria, Niederösterreich, Prägarten, at the Puschacherteich camping place	15/08/2019	Sochor M.	sex_her_MS39-19	sex_her14	sex_her15
Ms402/21	Sex	Her	R. ser. Glandulosi	695	48.6302	14.5276	Czechia, dist. Český Krumlov, at the road Tichá - Cetviny	10/10/2021	Sochor M.	sex_her_MS402-21	sex_her15	sex_her16
ms41/19	Sex	Her	R. ser. Glandulosi	570	48.5587	15.1306	Austria, Niederösterreich, Roiten, right bank of Kamp, 280 m W of Hoher Stein	16/08/2019	Sochor M.	sex_her_MS41-19	sex_her16	sex_her17
Ms415/21	Sex	Her	R. ser. Glandulosi	658	48.7476	14.6249	Czechia, dist. Český Krumlov, at the road Klení - Benešov nad Černou	11/10/2021	Sochor M.	sex_her_MS415-21	sex_her17	sex_her18
Ms427/21	Sex	Her	R. ser. Glandulosi	484	49.0459	14.977	Czechia, dist. Jindřichův Hradec, Blatská Hájnice, S of Lásenice	12/10/2021	Sochor M.	sex_her_MS427-21	sex_her18
Ms428/21	Sex	Her	R. ser. Glandulosi	649	49.3491	15.0925	Czechia, Vysočina region, between Babín a Drahoňov	12/10/2021	Sochor M.	sex_her_MS428-21	sex_her19	sex_her20
Ms442/21	Sex	Her	R. ser. Glandulosi	329	49.898	18.0263	Czechia, dist. Opava, Mokré Lazce	16/10/2021	Sochor M.	sex_her_MS442-21	sex_her20
Ms450/21	Sex	Her	R. ser. Glandulosi	320	49.815	18.0465	Czechia, dist. Opava, Těškovice	17/10/2021	Sochor M.	sex_her_MS450-21	sex_her21
Ms47/21	Sex	Her	R. ser. Glandulosi	518	49.0508	15.3792	Czechia, dist. Jindřichův Hradec, Dolní Bolíkov	13/05/2021	Sochor M.	sex_her_MS47-21	sex_her22	sex_her23
Ms490/21	Sex	Her	R. ser. Glandulosi	646	49.6574	16.0933	Czechia, Žďárské vrchy Mts., Blatiny	30/10/2021	Sochor M.	sex_her_MS490-21	sex_her23	sex_her24
Ms497/21	Sex	Her	R. ser. Glandulosi	470	49.948	16.3214	Czechia, dist. Pardubice, Džbánov	31/10/2021	Sochor M.	sex_her_MS497-21	sex_her24	sex_her25
Ms509/21	Sex	Her	R. ser. Glandulosi	511	49.9893	16.8071	Czechia, dist. Šumperk, Jakubovice	31/10/2021	Sochor M.	sex_her_MS509-21	sex_her25
Ms510/21	Sex	Her	R. ser. Glandulosi	363	49.8591	17.2295	Czechia, dist. Bruntál, Těchanov	06/11/2021	Sochor M.	sex_her_MS510-21	sex_her26	sex_her27
Ms513/21	Sex	Her	R. ser. Glandulosi	517	49.2709	16.2797	Czechia, dist. Třebíč, Přibyslavice	13/11/2021	Sochor M.	sex_her_MS513-21	sex_her27	sex_her28
Ms525/21	Sex	Her	R. ser. Glandulosi	659	49.6322	15.3202	Czechia, dist. Třebíč, Rejčkov	14/11/2021	Sochor M.	sex_her_MS525-21	sex_her28	sex_her29
Ms527/21	Sex	Her	R. ser. Glandulosi	515	49.6191	15.6634	Czechia, dist. Havlíčkův Brod, Pohled	14/11/2021	Sochor M.	sex_her_MS527-21	sex_her29	sex_her30
Ms53/21	Sex	Her	R. ser. Glandulosi	763	48.6221	14.8088	Austria, Niederösterreich, Waldviertel, Bad Großpertholz	14/05/2021	Sochor M.	sex_her_MS53-21	sex_her30	sex_her31
Ms541/21	Sex	Her	R. ser. Glandulosi	258	50.0353	16.06	Czechia, dist. Pardubice, Vysoká u Holic	15/11/2021	Sochor M.	sex_her_MS541-21	sex_her31
Ms547/21	Sex	Her	R. ser. Glandulosi	346	50.1462	16.2862	Czechia, Rychnov nad Kněžnou	15/11/2021	Sochor M.	sex_her_MS547-21	sex_her32	sex_her33
Ms557/21	Sex	Her	R. ser. Glandulosi	486	50.1537	17.5563	Czechia, dist. Bruntál, Žáry	17/11/2021	Sochor M.	sex_her_MS557-21	sex_her33	sex_her34
Ms560/21	Sex	Her	R. ser. Glandulosi	640	50.103	17.1375	Czechia, dist. Šumperk, Kouty nad Desnou	17/11/2021	Sochor M.	sex_her_MS560-21	sex_her34	sex_her35
Strakonice (SHPL/3675)	Sex	Her	R. ser. Glandulosi	470	49.2485	13.9432	Czechia, Strakonice, along road (close to crossroad Strakonice-Modlešovice) ca 1.05 km NE of Velká kakada hill (564 m spot height)	30/09/2020	Lepší P.	sex_her_Strakonice	sex_her35	sex_her2
VYS12	Sex	Her	R. ser. Glandulosi	520	49.4012	15.5085	Czechia, Rantířov (dist. Jihlava)	21/08/2021	Hroneš M., Duchoslav M.	sex_her_VYS12	sex_her36	sex_her36
MS102/22	Sex	Hyr	R. ser. Glandulosi (green beneath)	1816	36.2961	52.1493	Iran, Mazandaran, Gazna Sara, 4 km WNW of the village	13/07/2022	Sochor M., Kasalkheh R.	hyr_hir_MS102-22	hyr4
MS130/22	Sex	Hyr	R. ser. Glandulosi (green beneath)	1265	36.6915	54.1026	Iran, Golestan, 11 km S of Kord Kuy	18/07/2022	Sochor M., Kasalkheh R.	hyr_hir_MS130-22	hyr5
MS131/22	Sex	Hyr	R. ser. Glandulosi (green beneath)	1268	36.6913	54.1025	Iran, Golestan, 11 km S of Kord Kuy	18/07/2022	Sochor M., Kasalkheh R.	hyr_hir_MS131-22	hyr6
MS132/22	Sex	Hyr	R. ser. Glandulosi (green beneath)	1183	36.6872	54.0947	Iran, Golestan, 12 km SSW of Kord Kuy	18/07/2022	Sochor M., Kasalkheh R.	hyr_hir_MS132-22	hyr7
MS134/22	Sex	Hyr	R. ser. Glandulosi (green beneath)	1240	36.8029	50.6275	Iran, Mazandaran, Siyasart (13 km S of Ramsar)	11/07/2022	Sochor M., Kasalkheh R.	hyr_hir_MS134-22	hyr8
MS61/22	Sex	Hyr	R. ser. Glandulosi?	1454	38.3991	48.5523	Iran, Ardabil, 3.5 km ENE of Arpatapa	07/07/2022	Sochor M., Kasalkheh R.	hyr_hir_MS61-22	hyr9
MS71/22	Sex	Hyr	R. ser. Glandulosi (green beneath)	381	38.1116	48.8262	Iran, Gilan, Haviq, 650 ESE of the waterfall	08/07/2022	Sochor M., Kasalkheh R.	hyr_hir_MS71-22	hyr10
MS73/22	Sex	Hyr	R. ser. Glandulosi (green beneath)	371	38.1106	48.827	Iran, Gilan, Haviq, 750 ESE of the waterfall	08/07/2022	Sochor M., Kasalkheh R.	hyr_hir_MS73-22	hyr11
MS74/22	Sex	Hyr	R. ser. Glandulosi (tomentose)	185	37.6962	48.872	Iran, Gilan, 8 km WSW of Asalem	08/07/2022	Sochor M., Kasalkheh R.	hyr_cau_MS74-22	hyr1
MS76/22	Sex	Hyr	R. ser. Glandulosi (green beneath)	427	37.6828	48.8273	Iran, Gilan, 12 km WSW of Asalem	08/07/2022	Sochor M., Kasalkheh R.	hyr_hir_MS76-22	hyr12
MS77/22	Sex	Hyr	R. ser. Glandulosi (green beneath)	607	37.6793	48.8019	Iran, Gilan, 14 km WSW of Asalem	08/07/2022	Sochor M., Kasalkheh R.	hyr_hir_MS77-22	hyr13
MS78/22	Sex	Hyr	R. ser. Glandulosi (tomentose)	861	37.6767	48.8114	Iran, Gilan, 14 km WSW of Asalem	08/07/2022	Sochor M., Kasalkheh R.	hyr_cau_MS78-22	hyr2
MS79/22	Sex	Hyr	R. ser. Glandulosi (green beneath)	861	37.6767	48.8114	Iran, Gilan, 14 km WSW of Asalem	08/07/2022	Sochor M., Kasalkheh R.	hyr_hir_MS79-22	hyr14
MS80/22	Sex	Hyr	R. ser. Glandulosi (green beneath)	1522	37.6269	48.8116	Iran, Gilan, 16 km SW of Asalem	08/07/2022	Sochor M., Kasalkheh R.	hyr_hir_MS80-22	hyr15
MS82/22	Sex	Hyr	R. ser. Glandulosi (green beneath)	619	36.9759	49.3092	Iran, Gilan, forest S of Emamzadeh Ebrahim	09/07/2022	Sochor M., Kasalkheh R.	hyr_hir_MS82-22	hyr16
MS83/22	Sex	Hyr	R. ser. Glandulosi (green beneath)	617	36.9755	49.3096	Iran, Gilan, forest S of Emamzadeh Ebrahim	09/07/2022	Sochor M., Kasalkheh R.	hyr_hir_MS83-22	hyr17
MS84/22	Sex	Hyr	R. ser. Glandulosi (green beneath)	481	37.0111	49.864	Iran, Gilan, 16 km S of Siahkal	10/07/2022	Sochor M., Kasalkheh R.	hyr_hir_MS84-22	hyr18
MS85/22	Sex	Hyr	R. ser. Glandulosi (green beneath)	1032	36.97	49.8532	Iran, Gilan, 20 km S of Siahkal	10/07/2022	Sochor M., Kasalkheh R.	hyr_hir_MS85-22	hyr19
MS86/22	Sex	Hyr	R. ser. Glandulosi (green beneath)	1582	36.9405	49.8957	Iran, Gilan, 6 km N of Deylaman	10/07/2022	Sochor M., Kasalkheh R.	hyr_hir_MS86-22	hyr20
MS87/22	Sex	Hyr	R. ser. Glandulosi (green beneath)	1495	36.9411	49.8952	Iran, Gilan, 6 km N of Deylaman	10/07/2022	Sochor M., Kasalkheh R.	hyr_hir_MS87-22	hyr21
MS91/22	Sex	Hyr	R. ser. Glandulosi (green beneath)	858	36.821	50.6562	Iran, Mazandaran, Dalkhani Forest, 2 km NE of Anbardar	11/07/2022	Sochor M., Kasalkheh R.	hyr_hir_MS91-22	hyr22
MS92/22	Sex	Hyr	R. ser. Glandulosi (green beneath)	811	36.8211	50.6559	Iran, Mazandaran, Dalkhani Forest, 2 km NE of Anbardar	11/07/2022	Sochor M., Kasalkheh R.	hyr_hir_MS92-22	hyr23
MS94/22	Sex	Hyr	R. ser. Glandulosi (green beneath)	733	36.5952	51.1438	Iran, Mazandaran, 4.5 km SW of Dara Sara	11/07/2022	Sochor M., Kasalkheh R.	hyr_hir_MS94-22	hyr24
R2=A36	Sex	Hyr	R. ser. Glandulosi (green beneath)	590	37.6764	48.8111	Iran, Gilan, Asalem to Khalkhal	2021	Kasalkheh R.	hyr_hir_a36	hyr3
Csehbánya 1	Sex	Pan	R. ser. Glandulosi	390	47.1685	17.6853	Hungary, Csehbánya, 0,4 km SW of the village, forest fringes	17/07/2018	Király G.	sex_pan_Csehbanya1	sex_pan1	sex_pan1
Farkasgyepu 1	Sex	Pan	R. ser. Glandulosi	400	47.1885	17.6435	Hungary, Kislőd, 1,6 km S from Farkasgyepű, young forests at the road no. 83	17/07/2018	Király G.	sex_pan_Farkasgyepu1	sex_pan2	sex_pan2
Gerecse 91	Sex	Pan	R. ser. Glandulosi		ca 47.68	ca 18.49	Hungary, Gerecse	2019	Barina Z.	sex_pan_Gerecse91	sex_pan3	sex_pan3
Kőszeg 3	Sex	Pan	R. ser. Glandulosi	600	47.3527	16.4735	Hungary, Velem, 0,4 km NW of St Vid Church, forest fringes	29/08/2018	Király G.	sex_pan_Koszeg3	sex_pan4	sex_pan4
Mecsek 4	Sex	Pan	R. ser. Glandulosi	470	46.1295	18.229	Hungary, Pécs, 1,9 km SW of Árpádtető settlement, forest fringes along "Melegmányi út" road	30/08/2018	Király G.	sex_pan_Mecsek4	sex_pan5	sex_pan5
Ms149/21	Sex	Pan	R. ser. Glandulosi	452	45.1506	19.8297	Serbia, Fruška Gora, parking place in the Iriški Venac pass	05/08/2021	Sochor M.	sex_pan_ms149-21	sex_pan6	sex_pan6
Ms153/21	Sex	Pan	R. ser. Glandulosi	244	45.1734	19.9037	Serbia, Fruška Gora, Sremski Karlovci, 700 m W of the Mountain Hut Stražilovo	05/08/2021	Sochor M.	sex_pan_MS153-21	sex_pan7	sex_pan7
Söchau 1 (Graz8 ind1)	Sex	Pan	R. ser. Glandulosi	320	47.0554	16.0115	Austria, Styria, Maierhofen, 0,5 km S of the village, "Hochgrabenweg", forest fringes	21/07/2018	Király G.	sex_pan_Sochau1	sex_pan8	sex_pan8
Sopron 1	Sex	Pan	R. ser. Glandulosi	450	47.6584	16.4778	Hungary, Sopron, 0,5 km NE of Óhermes settlement, beech forests	09/08/2018	Király G.	sex_pan_Sopron1	sex_pan9	sex_pan9
Zselic 1	Sex	Pan	R. ser. Glandulosi	290	46.2544	17.8019	Hungary, Bőszénfa, 4,5 km NW from the village, Ropoly forest reserve, beech forest	30/08/2018	Király G.	sex_pan_Zselic1	sex_pan10	sex_pan10
Ms452/21	Sex	Pyr	R. ser. Glandulosi	1134	41.7687	2.4646	Spain, Catalonia, beech forest at the road just W of Pantá de Santa Fe	23/10/2021	Sochor M., Duchoslav M.	sex_pyr_MS452-21	sex_pyr1	sex_pyr1
Ms455/21	Sex	Pyr	R. ser. Glandulosi/Pallidi	1139	41.7688	2.46461	Spain, Catalonia, beech forest clearing at the road just W of Pantá de Santa Fe	23/10/2021	Sochor M., Duchoslav M.	sex_pyr_MS455-21pal	sex_pyr2	sex_pyr2
Ms456/21	Sex	Pyr	R. ser. Glandulosi	1109	41.7753	2.46191	Spain, Catalonia, Santa Fe de Montseny, left bank of Riera de Passavets near the large parking place	23/10/2021	Sochor M., Duchoslav M.	sex_pyr_MS456-21	sex_pyr3
Ms459/21	Sex	Pyr	R. ser. Glandulosi (?)	1148	41.7737	2.46615	Spain, Catalonia, Santa Fe de Montseny, left bank of Riera de Passavets E of Hostal Santa Fe	23/10/2021	Sochor M., Duchoslav M.	sex_pyr_MS459-21	sex_pyr4	sex_pyr4
Ms460/21	Sex	Pyr	R. ser. Glandulosi (?)	658	42.079	2.47466	Spain, Catalonia, Sant Feliu de Pallerols, 300 m SW of Coll d'Uria	23/10/2021	Sochor M., Duchoslav M.	sex_pyr_MS460-21	sex_pyr5	sex_pyr5
Ms461/21	Sex	Pyr	R. ser. Glandulosi	1045	42.0627	2.49524	Spain, Catalonia, Sant Feliu de Pallerols, just SW of Santuari de la Salut	23/10/2021	Sochor M., Duchoslav M.	sex_pyr_MS461-21	sex_pyr6	sex_pyr6
Ms463/21	Sex	Pyr	R. ser. Glandulosi	1078	42.1955	2.34512	Spain, Catalonia, 200 m SW of Coll de Canes E of Vallfogona de Ripollès	23/10/2021	Sochor M., Duchoslav M.	sex_pyr_MS463-21	sex_pyr7	sex_pyr7
Ms464/22	Sex	Pyr	R. ser. Glandulosi	1139	42.1956	2.34465	Spain, Catalonia, 200 m SW of Coll de Canes E of Vallfogona de Ripollès	23/10/2021	Sochor M., Duchoslav M.	sex_pyr_MS464-22	sex_pyr8	sex_pyr8
Ms467/21	Sex	Pyr	R. ser. Glandulosi	1445	42.6947	0.917353	Spain, Catalonia, Tredós, 130 m NE of the dam of Barratge d'Aiguamòg	24/10/2021	Sochor M., Duchoslav M.	sex_pyr_MS467-21	sex_pyr9	sex_pyr9
Ms469/21	Sex	Pyr	R. ser. Glandulosi	1380	42.6828	0.708422	Spain, Catalonia, Artiga de Lin (SW of Vielha), 570 m NNE of the refugio	24/10/2021	Sochor M., Duchoslav M.	sex_pyr_MS469-21	sex_pyr10	sex_pyr10
Ms472/21	Sex	Pyr	R. ser. Glandulosi	1449	42.6808	0.705339	Spain, Catalonia, Artiga de Lin (SW of Vielha), 260 m N of the refugio	24/10/2021	Sochor M., Duchoslav M.	sex_pyr_MS472-21	sex_pyr11	sex_pyr11
Ms475/21	Sex	Pyr	R. ser. Glandulosi	987	42.7193	0.791102	Spain, Catalonia, Vielha, 670 SSW of Vilac	24/10/2021	Sochor M., Duchoslav M.	sex_pyr_MS475-21	sex_pyr12	sex_pyr12
Ms476/21	Sex	Pyr	R. ser. Glandulosi	1080	42.8171	0.807528	Spain, Catalonia, Canejan, 150 m SE of Refugi forestau dera Honeria,	25/10/2021	Sochor M., Duchoslav M.	sex_pyr_MS476-21	sex_pyr13
Ms480/21	Sex	Pyr	R. ser. Glandulosi	1168	42.8165	0.814601	Spain, Catalonia, Canejan, 690 m ESE of Refugi forestau dera Honeria,	25/10/2021	Sochor M., Duchoslav M.	sex_pyr_MS480-21	sex_pyr14
Ms483/21	Sex	Pyr	R. ser. Glandulosi (?)	783	42.8277	0.753865	Spain, Catalonia, Canejan, 1.7 km SE of the village	25/10/2021	Sochor M., Duchoslav M.	sex_pyr_MS483-21	sex_pyr15	sex_pyr15
Ms484/21	Sex	Pyr	R. ser. Glandulosi	1382	42.6745	0.768997	Spain, Catalonia, Vielha, 900 m NW of the northern end of Túnel de Vielha "Juan Carlos I"	25/10/2021	Sochor M., Duchoslav M.	sex_pyr_MS484-21	sex_pyr16
Ms485/21	Sex	Pyr	R. ser. Glandulosi	1464	42.5978	0.763897	Spain, Catalonia/Aragon, just above the bank of Pantá de Baserca (left bank)	25/10/2021	Sochor M., Duchoslav M.	sex_pyr_MS485-21	sex_pyr17	sex_pyr17
Ms333/21	Sex	SEC	R. ser. Glandulosi	249	48.3763	25.3832	Ukraine, Cherniveska Oblast, Banyliv, easternmost junction of the main road to Vashkivtsi	16/09/2021	Sochor M.	sex_sec_MS333-21	sex_sec1	sex_sec1
Ms334/21	Sex	SEC	R. ser. Glandulosi	427	48.226	25.1705	Ukraine, Cherniveska Oblast, Vyzhnicia-Vyzhenka, just above the church	16/09/2021	Sochor M.	sex_sec_MS334-21	sex_sec2	sex_sec2
Ms335/21A	Sex	SEC	R. ser. Glandulosi	465	48.2039	25.2921	Ukraine, Cherniveska Oblast, Chereshenka, 600 m SE of the Soloniec bridge	17/09/2021	Sochor M.	sex_sec_MS335-21A	sex_sec3	sex_sec3
Ms335/21B	Sex	SEC	R. ser. Glandulosi	465	48.2039	25.2921	Ukraine, Cherniveska Oblast, Chereshenka, 600 m SE of the Soloniec bridge	17/09/2021	Sochor M.	sex_sec_MS335-21B	sex_sec4	sex_sec4
Ms337/21	Sex	SEC	R. ser. Glandulosi	439	48.0993	25.6541	Ukraine, Cherniveska Oblast, Budenets, N margin of the town at the main road	17/09/2021	Sochor M.	sex_sec_MS337-21	sex_sec5	sex_sec5
Ms338/21	Sex	SEC	R. ser. Glandulosi	355	48.0948	25.8573	Ukraine, Cherniveska Oblast, Karapchiv, 1.1 km E of the railway stop	17/09/2021	Sochor M.	sex_sec_MS338-21	sex_sec6	sex_sec6
Ms345/21	Sex	SEC	R. ser. Glandulosi	475	46.941	26.3716	Romania, Judeţul Neamț, Piatra Neamt, 900 m NNE of the main square	18/09/2021	Sochor M.	sex_sec_MS345-21	sex_sec7	sex_sec7
Ms346/21	Sex	SEC	R. ser. Glandulosi	452	46.9393	26.3719	Romania, Judeţul Neamț, Piatra Neamt, 900 m NNE of the main square	18/09/2021	Sochor M.	sex_sec_MS346-21	sex_sec8	sex_sec8
Ms347/21	Sex	SEC	R. ser. Glandulosi	392	46.6886	26.5092	Romania, Judeţul Harghita, in the middle between Tazlău and Frumoasa	18/09/2021	Sochor M.	sex_sec_MS347-21	sex_sec9	sex_sec9
Ms348/21	Sex	SEC	R. ser. Glandulosi	264	46.2769	26.5806	Romania, Judeţul Bacău, Târgu Ocna, 1 km NW of the Magura Monument	18/09/2021	Sochor M.	sex_sec_MS348-21	sex_sec10	sex_sec10
Ms351/21	Sex	SEC	R. ser. Glandulosi	888	46.0489	26.3683	Romania, Judeţul Bacău, 1.5 km SSE of Pass Oituz	19/09/2021	Sochor M.	sex_sec_MS351-21	sex_sec11	sex_sec11
Ms352/21	Sex	SEC	R. ser. Glandulosi	599	45.6981	25.8616	Romania, Judeţul Brașov, Teliu, in a gorge 750 m NE of the railway station	19/09/2021	Sochor M.	sex_sec_MS352-21	sex_sec12	sex_sec12
Ms354/21	Sex	SEC	R. ser. Glandulosi	756	45.5777	25.7604	Romania, Judeţul Brașov, just SW of the Lacul Tarlung dam	19/09/2021	Sochor M.	sex_sec_MS354-21	sex_sec13	sex_sec13
MS355/21	Sex	SEC	R. ser. Glandulosi	907	45.5235	25.5695	Romania, Judeţul Brașov, Timisu de Sus, right bank of the Vlădeț River above Hotel Hart W of the town	19/09/2021	Sochor M.	sex_sec_MS355-21	sex_sec14	sex_sec14
Ms356/21	Sex	SEC	R. ser. Glandulosi	1197	45.4884	25.5117	Romania, Judeţul Brașov, Pârâul Rece, 300 m SSW of the Forbanul Peak	19/09/2021	Sochor M.	sex_sec_MS356-21	sex_sec15	sex_sec15
Ms357/21	Sex	SEC	R. ser. Glandulosi	1078	45.4587	25.2883	Romania, Judeţul Brașov, Drumul Carului, 500 m SSW of the church	20/09/2021	Sochor M.	sex_sec_MS357-21	sex_sec16	sex_sec16
Ms358/21	Sex	SEC	R. ser. Glandulosi	707	45.2387	24.8661	Romania, Judeţul Argeș, Slănic, 1.6 km SSW of the monastery	20/09/2021	Sochor M.	sex_sec_MS358-21	sex_sec17
Ms360/21	Sex	SEC	R. ser. Glandulosi	301	45.0584	24.4321	Romania, Judeţul Vâlcea, Aldești, 1.1 km SSW of the church	20/09/2021	Sochor M.	sex_sec_MS360-21	sex_sec18	sex_sec18
Ms361/21	Sex	SEC	R. ser. Glandulosi	314	45.3036	24.2841	Romania, Judeţul Vâlcea, Călimănești, the Olt Canyon, E of the Lotrisor waterfall at the DN7 road	20/09/2021	Sochor M.	sex_sec_MS361-21	sex_sec19	sex_sec19
Ms362/21	Sex	SEC	R. ser. Glandulosi	303	45.3116	24.2699	Romania, Judeţul Vâlcea, Călimănești, the Olt Canyon, 1.4 NE of the Lotrisor waterfall at the DN7 road	20/09/2021	Sochor M.	sex_sec_MS362-21	sex_sec20	sex_sec20
Ms363/21	Sex	SEC	R. ser. Glandulosi	380	45.5603	24.2604	Romania, Judeţul Sibiu, Lazaret, junction of DN7 and the road to Lotrioara	20/09/2021	Sochor M.	sex_sec_MS363-21	sex_sec21	sex_sec21
Ms364/21	Sex	SEC	R. ser. Glandulosi	609	45.7602	23.8944	Romania, Judeţul Sibiu, Sibiel, 1.6 WSW of the church	21/09/2021	Sochor M.	sex_sec_MS364-21	sex_sec22	sex_sec22
Ms365/21	Sex	SEC	R. ser. Glandulosi	583	45.7605	23.8981	Romania, Judeţul Sibiu, Sibiel, 1.3 WSW of the church	21/09/2021	Sochor M.	sex_sec_MS365-21	sex_sec23
Ms367/21	Sex	SEC	R. ser. Glandulosi/Pallidi	384	45.8518	23.6001	Romania, Judeţul Alba, Căpâlna, 600 m NNW of the church	21/09/2021	Sochor M.	sex_sec_MS367-21	sex_sec24	sex_sec24
Ms368/21	Sex	SEC	R. ser. Glandulosi	211	45.9589	22.8441	Romania, Judeţul Hunedoara, forest fragment at the E79 just S of the village	21/09/2021	Sochor M.	sex_sec_MS368-21	sex_sec25	sex_sec25
Ms370/21	Sex	SEC	R. ser. Glandulosi	565	46.3833	22.5538	Romania, Judeţul Bihor, Groși, 1.7 km SSW of the Dealu Mare peak	21/09/2021	Sochor M.	sex_sec_MS370-21	sex_sec26	sex_sec26
Ms371/21	Sex	SEC	R. ser. Glandulosi	221	46.6812	22.3491	Romania, Judeţul Bihor, Beiuș, in midway to Delani	21/09/2021	Sochor M.	sex_sec_MS371-21	sex_sec27	sex_sec27
Ms372/21	Sex	SEC	R. ser. Glandulosi/Pallidi	267	46.9118	22.1122	Romania, Judeţul Bihor, Drăgești, 1.8 km NW of the church	21/09/2021	Sochor M.	sex_sec_MS372-21	sex_sec28	sex_sec28
MS46/12A	Sex	SEC	R. ser. Glandulosi	1137	48.2354	24.1888	Ukrajina, Svidovecká polonina, Údolí Kosivky, 19 km S od Rachiva	23/07/2012	Sochor M.	sex_sec_MS46-12A	sex_sec29	sex_sec29
MS47/12A	Sex	SEC	R. ser. Glandulosi	885	48.2193	24.4025	Ukrajina, 5.5 km JV od obce Jasiňa, údolí Lopušanky	24/07/2012	Sochor M.	sex_sec_MS47-12A	sex_sec30
MS48/12A	Sex	SEC	R. ser. Glandulosi	800	48.0991	24.3985	Ukraine, Zakarpatska Oblast, Bogdan	29/07/2012	Sochor M.	sex_sec_ms48-12	sex_sec31	sex_sec31
ZŠ-Gla-Rum	Sex	SEC	R. ser. Glandulosi	1100	46.5672	22.7025	Romania, Vlădeasa cetatile ponorulu, focul viu	2012	Špíšek Z.	sex_sec_zs_rum	sex_sec32	sex_sec32
Fatra	Sex	WCa	R. ser. Glandulosi	640	48.8555	18.8983	Slovakia, Háj (distr. Turčianske Teplice): Temny kút forest SE of village	05/09/2020	Hroneš M.	sex_wca_Fatra	sex_wca1	sex_wca1
GK-SK1	Sex	WCa	R. ser. Glandulosi	700	48.3831	19.1847	Slovakia, dist. Krupina, Senohrad, 2,4 km N of the village, along the road to Pliešovce	20/08/2019	Király G., Kučera J., Eliáš P. jun.	sex_wca_GK-SK1	sex_wca3	sex_wca2
GK-SK11	Sex	WCa	R. ser. Glandulosi	460	48.71	20.7994	Slovakia, Štós, 0,3 km N of the village, along the road nr. 548	21/08/2019	Király G., Kučera J., Eliáš P. jun.	sex_wca_GK-SK11	sex_wca2	sex_wca3
GK-SK20	Sex	WCa	R. ser. Glandulosi	420	48.8414	21.9928	Slovakia, Vinné, forest fringes 2,2 N of the lake, in the military area	21/08/2019	Király G., Kučera J., Eliáš P. jun.	sex_wca_GK-SK20	sex_wca4	sex_wca4
GK-SK29	Sex	WCa	R. ser. Glandulosi	485	48.9543	21.3786	Slovakia, Kokošovce, 2,0 km E of the village, along the road to Zlatá Baňa	22/08/2019	Király G., Kučera J., Eliáš P. jun.	sex_wca_GK-SK29	sex_wca5	sex_wca5
GK-SK7	Sex	WCa	R. ser. Glandulosi	520	48.5791	19.9972	Slovakia, Hnúšťa, 2,9 km E of the village, along the road to Ratková	20/08/2019	Király G., Kučera J., Eliáš P. jun.	sex_wca_GK-SK7	sex_wca6	sex_wca6
MK1/21	Sex	WCa	R. ser. Glandulosi	621	49.1647	18.1102	Okr. Vsetín, Střelná	19/07/2021	Konečná M.	sex_wca_MK1-21	sex_wca8	sex_wca7
MK10/21	Sex	WCa	R. ser. Glandulosi	576	49.4434	18.4624	Czechia, dist. Frýdek Místek, Bílá	10/09/2021	Konečná M.	sex_wca_MK10-21	sex_wca7	sex_wca8
MK15/21	Sex	WCa	R. ser. Glandulosi	856	49.2935	18.2154	Czechia, dist. Vsetín, Nový Hrozenkov	11/09/2021	Konečná M.	sex_wca_MK15-21	sex_wca9	sex_wca9
MK5/21	Sex	WCa	R. ser. Glandulosi	808	49.6706	18.8096	Czechia, dist. Frýdek Místek, Nýdek	28/07/2021	Konečná M.	sex_wca_MK5-21	sex_wca10	sex_wca10
Ms118/21	Sex	WCa	R. ser. Glandulosi	730	49.5441	18.6613	Czechia, Slezské Beskydy Mts., Dolní Lomná	05/06/2021	Sochor M.	sex_wca_MS118-21	sex_wca11	sex_wca11
MS143/20	Sex	WCa	R. ser. Glandulosi	483	49.8185	19.1132	Poland, Silesia, E of Bialsko-Biala, Lipnik, Polna Street, deciduous forest	08/09/2020	Sochor M.	sex_wca_MS143-20	sex_wca12	sex_wca12
MS144/20	Sex	WCa	R. ser. Glandulosi	566	49.7781	19.3938	Poland, Malopolska, Rzyky SSE of Andrychów, 500 m SSE of the Praciaki settlement	08/09/2020	Sochor M.	sex_wca_MS144-20	sex_wca13	sex_wca13
MS146/20	Sex	WCa	R. ser. Glandulosi	829	49.5816	20.2497	Poland, Malopolska, Kamienica, 130 m S of the Mala Polana Pass, 4.5 km SW of Szczawa	09/09/2020	Sochor M.	sex_wca_MS146-20	sex_wca14	sex_wca14
MS150/20	Sex	WCa	R. ser. Glandulosi	358	49.6249	21.093	Poland, Malopolska, Szymbark-Miastko, 150 m N of cemetery	10/09/2020	Sochor M.	sex_wca_MS150-20	sex_wca15	sex_wca15
MS152/20	Sex	WCa	R. ser. Glandulosi	385	49.5064	21.5132	Poland, Podkarpackie Voivodeship, Krempna, 1 km SE of the village centre, river bank with R. caesius, Reynoutria, Salix euxina	10/09/2020	Sochor M.	sex_wca_MS152-20	sex_wca16	sex_wca16
MS153/20	Sex	WCa	R. ser. Glandulosi	549	49.3867	21.876	Poland, Podkarpackie Voivodeship, Jasiołka river valley, 750 m SSE of Wola wyżna	11/09/2020	Sochor M.	sex_wca_MS153-20	sex_wca17	sex_wca17
MS156/20	Sex	WCa	R. ser. Glandulosi	624	49.2036	22.3449	Poland, Podkarpackie Voivodeship, Cisna, 530 WSW of the Mochnaczka Mt. top	12/09/2020	Sochor M.	sex_wca_MS156-20	sex_wca18	sex_wca18
MS157/20	Sex	WCa	R. ser. Glandulosi	769	49.1432	22.566	Poland, Podkarpackie Voivodeship, Lutowiska-Brzegy Górne, 240 m NW of the central parking place	13/09/2020	Sochor M.	sex_wca_MS157-20	sex_wca19	sex_wca19
MS162/20	Sex	WCa	R. ser. Glandulosi	348	49.5288	22.331	Poland, Podkarpackie Voivodeship, Sobień (N of Lesko), 250 m NNE of the castle ruin	15/09/2020	Sochor M.	sex_wca_MS162-20	sex_wca20	sex_wca20
MS164/20	Sex	WCa	R. ser. Glandulosi	301	49.7923	22.658	Poland, Podkarpackie Voivodeship, Krasiczyn, on the ridge 1.8 km NNE of the town centre	15/09/2020	Sochor M.	sex_wca_MS164-20	sex_wca21
Ms315/21	Sex	WCa	R. ser. Glandulosi	201	50.1263	21.9703	Poland, województwo Podkarpackie, Głogów Małopolski, tourist rest area S of the town at the Rzeszowska Street	14/09/2021	Sochor M.	sex_wca_MS315-21	sex_wca22	sex_wca22
MS52/22	Sex	WCa	R. ser. Glandulosi	671	48.8589	17.6472	Czechia, Bílé Karpaty, Velká Javořina	05/2022	Sochor M.	sex_wca_MS52-22	sex_wca23
PE1/1	Sex	WCa	R. ser. Glandulosi	410	48.6812	17.547	Slovakia, Malé Karpaty Mts, Bradlo hill, 0,9 km NE of Brezová pod Bradlom, forest fringes along a small forest road, 7371.1	2018	Eliáš P.	sex_wca_PE1-1	sex_wca24	sex_wca24
PE2/1	Sex	WCa	R. ser. Glandulosi	295	48.5398	18.8254	Slovakia, Štiavnické vrchy Mts, Hliník nad Hronom, 2 km E of the village, alder forest along the road to Sklené Teplice, 7478.4	2018	Eliáš P.	sex_wca_PE2-1	sex_wca25	sex_wca25
PE3/4	Sex	WCa	R. ser. Glandulosi	549	48.6618	20.4254	Slovakia, Slovenský kras Karst, Rožňavské Bystré, 0,8 km SW of the village (Gerlaské skaly), young forests, 7388.2	2018	Eliáš P.	sex_wca_PE3-4	sex_wca26	sex_wca26
PE4/3	Sex	WCa	R. ser. Glandulosi	1050	49.4114	18.9414	Slovakia, Západné Beskydy Mts.,Oščadnica, Veľká Rača hill, forest fringes around touristic path to the hill, 6579.4	2018	Eliáš P.	sex_wca_PE4-3	sex_wca27	sex_wca27
Piwniczna-Zdrój 1a	Sex	WCa	R. ser. Glandulosi	480	49.4365	20.7219	Polsko, Piwniczna-Zdrój, 650 m JV od kostela Narození Panny Marie, 170 m SSZ od vrcholu Maly Kicarz	25/08/2020	Forejtová V.	sex_wca_Piw-Zd1a	sex_wca28	sex_wca28
R151/19	Sex	WCa	R. ser. Glandulosi	490	49.1714	17.6933	Czechia, dist. Zlín, Horní Paseky	28/08/2019	Trávníček B.	sex_wca_R151-19	sex_wca29	sex_wca29
Zemplén 1	Sex	WCa	R. ser. Glandulosi	220	48.4308	21.4596	Hungary, Nagyhuta, 2,5 km W of the village, Komlósi-völgy, forest fringes	28/07/2018	Király G.	sex_wca_Zemplen1	sex_wca30	sex_wca30
F10-cae	outgroup	caesius	R. caesius	80	49.9566	2.22986	France, departement Somme, Vaux-en-Amiénois	2012	Trávníček B., Sochor M.	cae_F10-cae	cae1
MS102/18	outgroup	caesius	R. caesius	210	49.5846	17.2742	Czechia, Olomouc	2018	Sochor M.	cae_MS102-18	cae2
MS116/22	outgroup	caesius	R. caesius	654	37.3696	55.9088	Iran, Golestan, 11.5 km ESE of Tangrah	16/07/2022	Sochor M., Kasalkheh R.	cae_MS116-22	cae3											F	12
Ms195/21	outgroup	caesius	R. caesius	686	41.6222	20.6069	North Macedonia, Mavrovo region, 250 m NW of the Bigorski Manastir of St. Jovan	14/08/2021	Sochor M.	cae_ms195-21	cae4
MS29/13-1	outgroup	caesius	R. caesius	1150	44.2593	6.922	France, Alpes-Maritimes, Saint Étienne de Tinée	2013	Sochor M.	cae_MS29-13-1	cae5
Ms488/21	outgroup	caesius	R. caesius	1256	42.3703	0.808338	Spain, Catalonia, Viu de Llevata (SE of el Pont de Suert), 0.3 km W of the village	25/10/2021	Sochor M.	cae_MS488-21	cae6
MS53/12	outgroup	caesius	R. caesius	140	48.3158	23.0431	Ukraine, Irshava	30/07/2012	Sochor M.	cae_MS53-12	cae7
MS56/17	outgroup	caesius	R. caesius	1066	41.8007	43.4863	Georgia, Samtskhe-Javakheti, Tsaghveri, 0.3 km NNE of the town centre, at a stream in the town	09/2017	Sochor M.	cae_MS56-17	cae8
MS58/22	outgroup	caesius	R. caesius	1426	38.8617	46.9107	Iran, East Azerbaijan, N of Mikandi at the main road from Kaleybar	06/07/2022	Sochor M., Kasalkheh R.	cae_MS58-22	cae9
MS6/12	outgroup	caesius	R. caesius	113	51.8264	11.2908	Germany, Sachsen-Anhalt, Gatersleben	03/06/2012	Sochor M.	cae_MS6-12	cae10
MS63/12	outgroup	caesius	R. caesius	184	43.3226	21.8265	Serbia, Niš, Ranžirna	07/08/2012	Sochor M.	cae_MS63-12	cae11
MS82/12	outgroup	caesius	R. caesius	1154	42.2023	20.9891	Kosovo, Jazhincë	08/08/2012	Sochor M.	cae_MS82-12	cae12
MS82/17	outgroup	caesius	R. caesius	559	41.8422	46.283	Georgia, Kakheti, Lagodekhi	09/2017	Sochor M.	cae_MS82-17	cae13
MS89/22	outgroup	caesius	R. caesius	39	36.8476	50.7255	Iran, Mazandaran, Tallar Sar-e Sharqi	11/07/2022	Sochor M., Kasalkheh R.	cae_MS89-22	cae14
MS98/22	outgroup	caesius	R. caesius	120	36.4829	52.1117	Iran, Mazandaran, Chamestan, W part of the town	12/07/2022	Sochor M., Kasalkheh R.	cae_MS98-22	cae15
MS10/19	outgroup	canescens	R. canescens	280	49.5344	17.0639	Czechia, dist. Prostějov, Stařechovice	17/03/2019	Sochor M.	can_MS10-19	can1
MS112/12	outgroup	canescens	R. canescens	635	44.7524	15.3747	Croatia, between Ramljani and Krš	10/08/2012	Sochor M.	can_MS112-12	can2
MS130/19	outgroup	canescens	R. canescens	605	47.9907	16.1607	Austria, Niederösterreich, Bad Vöslau	08/12/2019	Sochor M.	can_MS130-19	can3
MS163/21	outgroup	canescens	R. canescens	1268	42.2688	23.283	Bulgaria, Separeva Banya, 1.1 km NW of the Panichishte Lake	08/08/2021	Sochor M.	can_ms163-21	can4
Ms176/21	outgroup	canescens	R. canescens	1535	41.2556	23.5878	Greece, mountains N of Serres, 80 m WNW of Oreibatiko Kataphygio	10/08/2021	Sochor M.	can_MS176-21	can5
MS19/13	outgroup	canescens	R. canescens	20	43.475	6.9275	France, departement Var, Saint-Raphaël	2013	Sochor M.	can_MS19-13	can6
MS229/21	outgroup	canescens	R. canescens	339	44.3472	17.9056	Bosnia and Herzegovina, between Bistrica and Nemila (N of Zenica), around water spring 1.2 km W of the Bistričak railway stop	22/08/2021	Sochor M.	can_MS229-21	can7
ms24/22	outgroup	canescens	R. canescens	1086	40.5265	15.7355	Italy, Basilicata, Tito, 3 km SE of Serra la Croce	19/03/2022	Sochor M.	can_MS24-22	can9
Ms242/21	outgroup	canescens	R. canescens	941	44.0728	11.497	Italy, Tuscany, along SP477 SW of Palazzuolo sul Senio, 0.6 km NE of Monte Carzolano	29/08/2021	Sochor M.	can_MS242-21	can8
MS32/19	outgroup	canescens	R. canescens	280	48.3008	15.421	Austria, Niederösterreich, Aggsbach-Dorf, 800 m NNW the Kartause Aggsbach	14/08/2019	Sochor M.	can_MS32-19	can10
MS39/22	outgroup	canescens	R. canescens	1243	37.8382	15.0478	Italy, Sicily, the Etna, 1.3 km E of Monte Pomiciaro	23/03/2022	Sochor M.	can_MS39-22	can11
MS53/17	outgroup	canescens	R. canescens	1214	41.8161	43.4969	Georgia, Samtskhe-Javakheti, Tsaghveri, 2.1 km NNE of the town centre, at a forest road	09/2017	Sochor M.	can_MS53-17	can12
MS55/13	outgroup	canescens	R. canescens	1795	41.8356	43.2647	Georgia, Borjomi	2013	Sochor M.	can_MS55-13	can13
MS59/17	outgroup	canescens	R. canescens	1109	41.7948	43.5368	Georgia, Samtskhe-Javakheti, Kimotesubani, 2 km ESE of the village, on a roadside	09/2017	Sochor M.	can_MS59-17	can14
RO-4	outgroup	canescens	R. canescens	350	44.7031	21.7288	Romania, Sfânta Elena	01/06/2014	Vašut R.J.	can_RO4	can15
MS100/22	outgroup	dolichocarpus	R. dolichocarpus	1106	36.3143	52.134	Iran, Mazandaran, Vaz Oliya,1.5 km SE of the village	13/07/2022	Sochor M., Kasalkheh R.	dol_MS100-22	dol2
MS101/22	outgroup	dolichocarpus	R. dolichocarpus	1874	36.2885	52.1628	Iran, Mazandaran, Gazna Sara, 2.5 km WNW of the village	13/07/2022	Sochor M., Kasalkheh R.	dol_MS101-22	dol3
MS104/22	outgroup	dolichocarpus	R. dolichocarpus	1381	36.0623	53.1487	Iran, Mazandaran, Bendela, E of the village	14/07/2022	Sochor M., Kasalkheh R.	dol_MS104-22	dol4
MS106/22	outgroup	dolichocarpus	R. dolichocarpus	503	36.2335	53.2246	Iran, Mazandaran, Afrachal, 1.5 W of the village	14/07/2022	Sochor M., Kasalkheh R.	dol_MS106-22	dol5
MS108/22	outgroup	dolichocarpus	R. dolichocarpus	1407	36.6422	53.8088	Iran, Mazandaran, Galugah, 10 km S of the town	14/07/2022	Sochor M., Kasalkheh R.	dol_MS108-22	dol6
MS126/22	outgroup	dolichocarpus	R. dolichocarpus	1208	36.7022	54.5822	Iran, Golestan, 9 km S of Tuskestan	17/07/2022	Sochor M., Kasalkheh R.	dol_MS126-22	dol7
MS127/22	outgroup	dolichocarpus	R. dolichocarpus	2065	36.6814	54.5678	Iran, Golestan, 11 km S of Tuskestan	17/07/2022	Sochor M., Kasalkheh R.	dol_MS127-22	dol8
MS133/22	outgroup	dolichocarpus	R. dolichocarpus	2220	36.6687	54.1325	Iran, Golestan, 14 km SSE of Kord Kuy	18/07/2022	Sochor M., Kasalkheh R.	dol_MS133-22	dol9
MS65/22	outgroup	dolichocarpus	R. dolichocarpus	977	38.3957	48.598	Iran, Gilan, Hajiamir-e Bala, 4.5 km WNW of Giladeh	07/07/2022	Sochor M., Kasalkheh R.	dol_MS65-22	dol10
MS68/17	outgroup	dolichocarpus	R. dolichocarpus	976	41.8815	44.7796	Georgia, Mtskheta-Mtianeti, Saguramo, 1.6 km NE of Zedazeni Monastery, on a roadside in Fagus/Carpinus forest	09/2017	Sochor M.	dol_MS68-17	dol11
MS70/22	outgroup	dolichocarpus	R. dolichocarpus	35	38.2835	48.851	Iran, Gilan, W margin of Chelond	08/07/2022	Sochor M., Kasalkheh R.	dol_MS70-22	dol12
MS75/17	outgroup	dolichocarpus	R. dolichocarpus	857	41.8729	46.3012	Georgia, Kakheti, Lagodekhi, 3.8 km NNE of the Lagodekhi NP administration, Fagus/Carpinus forest	09/2017	Sochor M.	dol_MS75-17	dol13
MS78A/17	outgroup	dolichocarpus	R. dolichocarpus	685	41.8891	46.2522	Georgia, Kakheti, Gurgeniani, 2 km NNE of the NP entrance, Carpinus/Fagus forest	09/2017	Sochor M.	dol_MS78A-17	dol14
MS81/22	outgroup	dolichocarpus	R. dolichocarpus	181	37.5209	49.0616	Iran, Gilan, 4.5 km W of Punel (Rezvanshahr)	09/07/2022	Sochor M., Kasalkheh R.	dol_MS81-22	dol15
MS85/17	outgroup	dolichocarpus	R. dolichocarpus	594	41.8464	46.2891	Georgia, Kakheti, Lagodekhi, 0.7 km NE of the Lagodekhi NP administration, Fagus/Carpinus forest	09/2017	Sochor M.	dol_MS85-17	dol16
MS88/22	outgroup	dolichocarpus	R. dolichocarpus	1492	36.9411	49.8952	Iran, Gilan, 6 km N of Deylaman	10/07/2022	Sochor M., Kasalkheh R.	dol_MS88-22	dol17
MS96/22	outgroup	dolichocarpus	R. dolichocarpus	167	36.6324	51.3977	Iran, Mazandaran, Sinava, NE margin of the village	12/07/2022	Sochor M., Kasalkheh R.	dol_MS96-22	dol18
MS97/22	outgroup	dolichocarpus	R. dolichocarpus	55	36.6055	51.5583	Iran, Mazandaran, Kheyrood Kenar, riverbank S of the village	12/07/2022	Sochor M., Kasalkheh R.	dol_MS97-22	dol19
MS99/22	outgroup	dolichocarpus	R. dolichocarpus	1100	36.3194	52.1274	Iran, Mazandaran, Vaz Oliya, forest S of the village	13/07/2022	Sochor M., Kasalkheh R.	dol_MS99-22	dol20
R1=A19	outgroup	dolichocarpus	R. dolichocarpus	1294	36.0632	53.2237	Mazandran province, Sari, Sanghdeh	2021	Kasalkheh R.	dol_a19	dol1
RK100	outgroup	dolichocarpus	R. dolichocarpus	228	37.6962	48.8719	Iran, Gilan, 8 km WSW of Asalem	08/07/2022	Sochor M., Kasalkheh R.	dol_RK100	dol21
RK109	outgroup	dolichocarpus	R. dolichocarpus	-39	37.672	49.0541	Iran, Gilan, NE margin of the Gisum forest	09/07/2022	Sochor M., Kasalkheh R.	dol_RK109	dol22
RK117	outgroup	dolichocarpus	R. dolichocarpus	84	37.1245	49.6574	Iran, Gilan, Fuman - Sangar road just W of junction with AH8	10/07/2022	Sochor M., Kasalkheh R.	dol_RK117	dol23
RK120	outgroup	dolichocarpus	R. dolichocarpus	1032	36.97	49.8532	Iran, Gilan, 20 km S of Siahkal	10/07/2022	Sochor M., Kasalkheh R.	dol_RK120	dol24
RK199	outgroup	dolichocarpus	R. dolichocarpus	382	36.2009	52.9309	Iran, Mazandaran, between Karsalar and Qasemabad	19/07/2022	Kasalkheh R.	dol_RK199	dol25
Ida04	outgroup	idaeus	R. idaeus	310	50.7707	14.7757	Czechia, dist. Liberec, Jablonné v Podještědí	2011-12-12	Sochor M.	ida_Ida04	ida1
Ida-NT-RJV	outgroup	idaeus	R. idaeus	N/A	N/A	N/A	Slovakia, Nízké Tatry Mts.	2012	Vašut R.J.	ida_Ida-NT-RJV	ida2
MS138/22	outgroup	idaeus	R. idaeus	250	49.5245	17.6462	Czechia, dist. Přerov, Týn nad Bečvou	10/08/2022	Sochor M.	ida_MS138-22	ida3
MS54/12	outgroup	idaeus	R. idaeus	720	48.0972	24.4067	Ukraine, Zakarpatska oblast, Bogdan	29/07/2012	Sochor M.	ida_MS54-12	ida4
MS54/13	outgroup	idaeus	R. idaeus	1640	43.1082	42.7444	Georgia, Svaneti, Mestia, Ushba	2013	Sochor M.	ida_MS54-13	ida5
AS-Inc1	outgroup	incanescens	R. incanescens	170	44.0205	10.1826	Italy, Montignoso (Massa-Carrara province), right side of the road to Vietina village	19/07/2023	Soldano A.	out_Inc-AS1	inc1
AS-Inc2	outgroup	incanescens	R. incanescens	170	44.0205	10.1826	Italy, Montignoso (Massa-Carrara province), right side of the road to Vietina village	19/07/2023	Soldano A.	out_Inc-AS2	inc2
AS-Inc4	outgroup	incanescens	R. incanescens	170	44.0205	10.1826	Italy, Montignoso (Massa-Carrara province), right side of the road to Vietina village	19/07/2023	Soldano A.	out_Inc-AS4	inc3
Inc-Di	outgroup	incanescens	R. incanescens	440	43.4183	2.00667	France, Midi-Pyrénées, near Revel	09/2013	Belhacene L.	out_Inc-Di	inc4
MS34/14	outgroup	moschus	R. moschus	214	41.6819	41.8414	Georgia, Adjara, Chakvistavi	06/07/2014	Sochor M.	mos_MS34-14	mos1
MS36/14	outgroup	moschus	R. moschus	571	41.6731	41.8494	Georgia, Adjara, Mtirala, Chakvistavi	07/07/2014	Sochor M.	mos_ms36-14	mos2
MS38/14	outgroup	moschus	R. moschus	247	41.6794	41.8517	Georgia, Adjara, Chakvistavi	09/07/2014	Sochor M.	mos_MS38-14	mos3
MS39/14	outgroup	moschus	R. moschus	192	41.6908	41.825	Georgia, Adjara, between Chakvistavi a Khala	09/07/2014	Sochor M.	mos_MS39-14	mos4
MS49/13D	outgroup	moschus	R. moschus	1079	41.8293	43.314	Georgia, Borjomi-Kharagauli, Likani	18/08/2013	Sochor M.	mos_MS49-13D	mos5
MS51/13A	outgroup	moschus	R. moschus		41.8621	43.2471	Georgia, Borjomi-Kharagauli, Lomis Mta	20/08/2013	Sochor M.	mos_MS51-13A	mos6
MS55/17	outgroup	moschus	R. moschus	1525	41.8347	43.4984	Georgia, Samtskhe-Javakheti, Tsaghveri, 4.2 km NNE of the town centre, at a dirt road in Picea/Fagus forest		Sochor M.	mos_MS55-17	mos7
R266/11	outgroup	moschus	R. moschus	original collection unknown			Czechia, Průhonice castle park	original collection unknown	Sochor M.	mos_R266-11	mos8
AM25/6	outgroup	ulmifolius	R. ulmifolius agg.	680	39.4422	46.4356	Nagorno-Karabakh, Davudlu	07/2013	Vašut R.J.	ulm_AM25-6	ulm1
AM38	outgroup	ulmifolius	R. ulmifolius agg.	749	39.2003	46.4242	Armenia, Kapan	07/2013	Vašut R.J.	ulm_AM38	ulm2
D08	outgroup	ulmifolius	R. ulmifolius agg.	10	53.7023	2.83267	United Kingdom, Lane to church, Hesketh Bank	20/07/2014	Earl D.	ulm_D08	ulm3
MS113/22	outgroup	ulmifolius	R. ulmifolius agg.	917	37.3331	56.0033	Iran, North Khorasan, 3 km NNW of Dasht	16/07/2022	Sochor M., Kasalkheh R.	ulm_MS113-22	ulm4
MS114/12	outgroup	ulmifolius	R. ulmifolius agg.	29	45.0351	14.882	Croatia, Sibinj Krmpotski	10/08/2012	Sochor M.	ulm_MS114-12	ulm5
MS14/14A	outgroup	ulmifolius	R. ulmifolius agg.	1070	31.7242	-6.97139	Morocco, Demnate, Imi-n'Ifri	10/05/2014	Sochor M.	ulm_MS14-14A	ulm6
MS171/21	outgroup	ulmifolius	R. ulmifolius agg.	479	41.3593	23.0734	Bulgaria, Kamena, SE margin of the village	09/08/2021	Sochor M.	ulm_MS171-21	ulm7
MS180/21	outgroup	ulmifolius	R. ulmifolius agg.	853	40.004	22.4624	Greece, the Olympos Massif, at the church of Mone Kanalon	11/08/2021	Sochor M.	ulm_MS180-21	ulm8
ms19/22	outgroup	ulmifolius	R. ulmifolius agg.	929	40.5584	15.7113	Italy, Basilicata, Tito, 2.2 km NNE of Serra la Croce	19/03/2022	Sochor M.	ulm_MS19-22	ulm9
Ms194/21	outgroup	ulmifolius	R. ulmifolius agg.	693	41.1728	20.6718	North Macedonia, Ohrid region, Struga, near the lake bank in W part of the town	14/08/2021	Sochor M.	ulm_MS194-21	ulm10
MS2/14	outgroup	ulmifolius	R. ulmifolius agg.	240	47.1494	5.58556	France, Dijon region, Audelange	26/04/2014	Sochor M.	ulm_MS2-14	ulm11
Ms231/21	outgroup	ulmifolius	R. ulmifolius agg.	561	45.6516	10.9165	Italy, Veneto, Peri, 1.4 km ESE of the railway station	29/08/2021	Sochor M.	ulm_MS231-21	ulm12
Ms252/21	outgroup	ulmifolius	R. ulmifolius agg.	151	43.7357	11.1062	Italy, Tuscany, Area di servizio Lastra a Signa (at the Firenze - Livorno highway)	30/08/2021	Sochor M.	ulm_MS252-21	ulm13
Ms254/21	outgroup	ulmifolius	R. ulmifolius agg.	816	44.2001	10.2308	Italy, Tuscany, Minucciano, Passo dei Carpinelli	31/08/2021	Sochor M.	ulm_MS254-21	ulm14
ms32/22	outgroup	ulmifolius	R. ulmifolius agg.	51	38.2163	16.2025	Italy, Calabria, Sant'Illario dello Ionio, at SP78	22/03/2022	Sochor M.	ulm_MS32-22	ulm15
ms37/22	outgroup	ulmifolius	R. ulmifolius agg.	1442	37.8104	14.9369	Italy, Sicily, the Etna, 1.9 NNW of Monte Maletto	23/03/2022	Sochor M.	ulm_MS37-22	ulm16
MS3A/14	outgroup	ulmifolius	R. ulmifolius agg.	360	45.4261	4.82444	Francie, Isère department, Les Essarts	26/04/2014	Sochor M.	ulm_MS3A-14	ulm17
ms40/22	outgroup	ulmifolius	R. ulmifolius agg.	1063	37.755	15.0978	Italy, Sicily, the Etna, 2.2 km NE of Monte Fontane, at the road SR	24/03/2022	Sochor M.	ulm_MS40-22	ulm18
Ms466/21	outgroup	ulmifolius	R. ulmifolius agg.	831	42.3715	1.60213	Spain, Catalonia, el Pont de Bar at the junction of N260 and the road to the village	24/10/2021	Sochor M.	ulm_MS466-21	ulm19
Ms482/21	outgroup	ulmifolius	R. ulmifolius agg.	1072	42.8188	0.812292	Spain, Catalonia, Canejan, 470 m ENE of Refugi forestau dera Honeria,	25/10/2021	Sochor M.	ulm_MS482-21	ulm20
MS48A/13	outgroup	ulmifolius	R. ulmifolius agg.	0	42.3947	41.5658	Georgia, Anaklia	17/08/2013	Sochor M.	ulm_MS48A-13	ulm21
MS53/22	outgroup	ulmifolius	R. ulmifolius agg.	1240	38.8134	47.061	Iran, East Azerbaijan, 0.8 km S of Kalalaq	06/07/2022	Sochor M., Kasalkheh R.	ulm_MS53-22	ulm22
MS5A/14	outgroup	ulmifolius	R. ulmifolius agg.	42	43.9467	4.53583	France, Avignon region, Pont du Gard	27/04/2014	Sochor M.	ulm_MS5A-14	ulm23
MS7A/14	outgroup	ulmifolius	R. ulmifolius agg.	650	35.1711	-5.25639	Morocco, Chefchaouen	29/04/2014	Sochor M.	ulm_MS7A-14	ulm24
RK108	outgroup	ulmifolius	R. ulmifolius agg.	-43	37.6755	49.0501	Iran, Gilan, NE margin of the Gisum forest	09/07/2022	Sochor M., Kasalkheh R.	ulm_RK108	ulm25
RK152	outgroup	ulmifolius	R. ulmifolius agg.	144	36.3634	52.8615	Iran, Mazandaran, Mehdiabad, S of the village	13/07/2022	Sochor M., Kasalkheh R.	ulm_RK152	ulm26
RK196	outgroup	ulmifolius	R. ulmifolius agg.	95	36.7588	54.1278	Iran, Golestan, 4 km SSE of Kord Kuy	18/07/2022	Sochor M., Kasalkheh R.	ulm_RK196	ulm27
MS24/20	outgroup	American	R. sect. Arguti	1119	-29.5427	30.2955	South Africa, KwaZulu Natal, Hilton, N end of Hayfields Road, heavily invaded anthropogenic habitats (R. aff. bergii, R. sect. Cuneifolii, R. sect. Arguti)	09/03/2020	Sochor M.	out_arg_MS24-20	NAm2
MS31/18	outgroup	American	R. sect. Cuneifolii	1038	-29.4853	30.2042	South Africa, KwaZulu Natal, Howick, pasture/meadow W of the town	2018	Sochor M.	out_cun_MS31-18	NAm5
R289/14	outgroup	American	R. canadensis	425	50.9672	14.5847	Czechia, dist. Děčín, Rumburk	2014	Trávníček B., Sochor M.	out_canad_r289-14	NAm3
R329/14	outgroup	American	R. allegheniensis	300	51.0031	15.075	Czechia, dist. Liberec, Habartice	2014	Trávníček B., Sochor M.	out_all_R329-14	NAm1
R143/11	outgroup	Anisacanthi	R. conothyrsoides	70	52.3272	7.64306	Germany, North Rhine-Westphalia, Ibbenbüren	2011	Trávníček B.	out_ani_R143-11	ani1
R189/11	outgroup	Anisacanthi	R. infestus	180	52.2614	8.78472	Germany, North Rhine-Westphalia, Volmerdingsen	2011	Trávníček B.	out_ani_R189-11	ani2
F1-arm	outgroup	Discolores	R. armeniacus	300	49.3014	8.09224	Germany, Rheinland-Pfalz, Sankt Martin	2012	Trávníček B., Sochor M.	out_dis_F1-arm	dis1
MS105/22	outgroup	Discolores	R. ser. Discolores (3x)	1355	36.0611	53.1493	Iran, Mazandaran, Pol-e- Sefid to Sari, Bendela, E of the village	14/07/2022	Sochor M.	out_dis_MS105-22	dis2
MS161/12	outgroup	Discolores	R. grabowski	358	49.6917	16.8994	Czechia, dist. Olomouc, Bouzov	06/09/2012	Sochor M.	out_dis_MS161-12	dis3
MS18/12	outgroup	Discolores	R. bifrons	500	48.5112	18.4095	Slovakia, dist. Zlaté Moravce, Skýcov	2012	Sochor M.	out_dis_MS18-12	dis4
MS309/21	outgroup	Discolores	R. armeniacus	379	51.7386	10.9173	Germany, Sachsen-Anhalt, between Stadt Hasselfelfe and Blankenburg, 0.4 km SSW of the Wendefurth dam	2021-09-06	Sochor M.	out_dis_MS309-21	dis5
R16/12	outgroup	Discolores	R. praecox agg.	270	47.3592	17.8058	Hungary, Bakonyszentlászló	2012	Trávníček B.	out_dis_R16-12	dis6
R165/12 (F9-Pra)	outgroup	Discolores	R. praecox agg.	70	49.6647	3.53481	France, Hauts-de-France, Remies	2012	Trávníček B.	out_dis_R165-12	dis7
R94/12	outgroup	Discolores	R. montanus	200	45.9422	16.8958	Croatia, Bjelovar region, Kupinovac	2012	Trávníček B.	out_dis_R94-12	dis8
Bav01	outgroup	Hystrix	R. bavaricus	565	49.3678	12.8853	Czechia, Domažlice region, Spáleneček	2012	Sochor M.	out_hys_Bav01	hys1
MS144/12	outgroup	Hystrix	R. koehleri	556	50.7933	14.8761	Czechia, dist. Liberec, Jítrava	01/09/2012	Sochor M.	out_hys_MS144-12	hys2
MS184/20	outgroup	Hystrix	R. apricus	307	50.1052	19.5483	Poland, Malopolska, Krzeszowice-Rudno, forest road just N of highway exit	19/09/2020	Sochor M.	out_hys_MS184-20	hys3
Schl01	outgroup	Hystrix	R. schleicheri	565	50.7332	15.0142	Czechia, dist. Liberec, Horní Hanychov, Ještěd	2012	Sochor M.	out_hys_Schl01	hys4
MS24/12	outgroup	Micantes	R. tabanimontanus	375	48.4616	18.3056	Slovakia, dist. Zlaté Moravce, Zlatno	04/07/2012	Sochor M.	out_mic_MS24-12	mic1
SiB01	outgroup	Micantes	R. silvae-bohemicae		49.5159	12.7866	Czechia, dist. Domažlice, Poběžovice	07/2012	Sochor M.	out_mic_SiB01	mic2
SiN01 (R238/11)	outgroup	Micantes	R. silvae-norticae		48.8469	14.455	Czechia, distr. Český Krumlov; ruderal place near the crossroad in N part of Veselka settlement, ca. 2 km NNW of Velešín town	2012	Trávníček B.	out_mic_SiN01	mic3
VD-clu	outgroup	Micantes	R. clusii	275	49.5361	17.3701	Czechia, dist. Olomouc, Tršice-Přestavlky	2012	Dvořák V., Dančák M.	out_mic_VD-clu	mic4
MS1/12	outgroup	Nessenses	R. nessensis	341	50.7542	14.7269	Czechia, Lužické hory Mts., Velký Valtinov	09/06/2012	Sochor M.	out_nes_MS1-12	nes1
MS51/12	outgroup	Nessenses	R. nessensis	750	48.0732	24.2147	Ukraine, Zakarpatska Oblast, Rachiv	30/07/2012	Sochor M.	out_nes_MS51-12	nes2
MS177/20	outgroup	Pallidi	R. ser. Pallidi	360	50.8108	21.2344	Poland, Świętokrzyskie Voivodeship, Baćkowice, 1.4 km N of the petrol station, forest edge/forest road	2020-09-18	Sochor M.	out_pal_MS177-20	pal1
MS182/20	outgroup	Pallidi	R. ser. Pallidi	363	50.9011	20.8831	Poland, Świętokrzyskie Voivodeship, Święta Katarzyna, forest edge just SE of the monastery	2020-09-18	Sochor M.	out_pal_MS182-20	pal2
MS65/19	outgroup	Pallidi	R. ser. Pallidi	581	47.8314	11.338	Germany, Bayern, Sankt Heinrich, 700 m N of the church	2019-08-30	Sochor M.	out_pal_MS65-19	pal3
R169/11	outgroup	Pallidi	R. loehrii	90	52.2319	8.02389	Germany, Osnabrück-Sutthausen	2011	Trávníček B.	out_pal_R169-11	pal4
R178/13	outgroup	Pallidi	R. tereticaulis	150	49.0236	8.04389	Germany, Bad Bergzabern, Steinfeld	2013	Trávníček B.	out_pal_r178-13	pal6
R181/11	outgroup	Pallidi	R. foliosus	75	52.3872	7.9575	Germany, Niedersachsen, Bramsche	2011	Trávníček B.	out_pal_R181-11	pal5
Lac-Ol	outgroup	Rhamnifolii	R. laciniatus	220	49.5859	17.2505	Czechia, Botanical Garden of the Palacký University in Olomouc	2012	Sochor M.	out_rha_Lac-Ol	rha1
R13	outgroup	Rhamnifolii	R. rubritinctus	50	53.7276	-2.65775	United Kingdom, Bamber Bridge	17/07/2014	Earl D.	out_rha_R13	rha2
R202/11	outgroup	Rhamnifolii	R. rhamnifolius	230	52.2825	8.62917	Germany, North Rhine-Westphalia, Kreis Minden-Lübbecke, Niedringhausen	2011	Trávníček B.	out_rha_R202-11	rha3
RJV1/12	outgroup	Rhamnifolii	R. gracilis	605	49.42	18.335	Czechia, Moravskoslezské Beskydy Mts., Horní Bečva, Mšadlá	2012	Vašut R.J.	out_rha_RJV1-12	rha4
MS33/12	outgroup	Silvatici	R. wimmerianus	326	49.0194	18.1247	Slovakia, Biele Karpaty Mts., Bolešov	2012	Sochor M.	out_sil_MS33-12	sil1
R136/11	outgroup	Silvatici	R. sciocharis	90	52.3064	10.8444	Germany, Niedersachsen, Ochsendorf	2011	Trávníček B.	out_sil_R136-11	sil2
R167/12 (F11-Mac)	outgroup	Silvatici	R. macrophyllus	70	50.1018	2.15132	France, Somme department, Épécamps	2012	Trávníček B.	out_sil_R167-12	sil3
R212/12 (F27-Spr)	outgroup	Sprengeliani	R. sprengelii	320	50.4337	5.9056	Belgium, Ruy	2012	Trávníček B.	out_spr_R212-12	spr1
F25-pli	outgroup	Suberecti	R. plicatus	420	50.4857	5.89674	Belgium, Spa, La Sauvenière	2012	Trávníček B., Sochor M.	out_sub_F25-pli	sub6
MS125/12	outgroup	Suberecti	R. sulcatus	260	46.2614	15.2202	Slovenia, Celje region, Lopata	10/08/2012	Sochor M.	out_sub_MS125-12	sub7
MS131/12	outgroup	Suberecti	R. constrictus	288	46.8314	15.553	Austria, dist. Leibnitz, Gralla	10/08/2012	Sochor M.	out_sub_MS131-12	sub8
MS138/12	outgroup	Suberecti	R. graecensis	401	49.6414	17.3603	Czechia, dist. Olomouc, Radíkov	21/08/2012	Sochor M.	out_sub_MS138-12	sub9
R152/12 (F5-Div)	outgroup	Suberecti	R. divaricatus	110	49.328	8.24816	Germany, Rhineland-Palatinate, Haßloch	2012	Trávníček B.	out_sub_R152-12	sub10
R210/12 (F26-Bert)	outgroup	Suberecti	R. bertramii	470	50.4491	5.96533	Belgium, Francorchamps	2012	Trávníček B.	out_sub_R210-12	sub11
R244/12	outgroup	Suberecti	R. perrobustus	487	49.4775	16.5083	Czechia, dist. Blansko, Kunice u Kunštátu	2012	Trávníček B.	out_sub_R244-12	sub12
R261/13	outgroup	Suberecti	R. barrandienicus	507	49.3311	14.1842	Czechia, dist. Písek, Dolní Novosedly	2013	Trávníček B.	out_sub_R261-13	sub13
RSA23/17	outgroup	Suberecti	R. bergii	379	-33.7347	18.9472	South Africa, Western Cape, Paarlsberg, at the picnic place 0.9 km NE of the top	2017-03-21	Sochor M.	out_sub_RSA23-17	sub14
R155/11	outgroup	Vestiti	R. pyramidalis	60	52.4008	7.89472	Germany, Niedersachsen, Bramsche	2011	Trávníček B.	out_ves_R155-11	ves1
R190/11	outgroup	Vestiti	R. buhnensis	180	52.2614	8.78472	Germany, North Rhine-Westphalia, Bad Oeynhausen - Volmerdingsen	2011	Trávníček B.	out_ves_R190-11	ves2
R224/12 (F30-Ves)	outgroup	Vestiti	R. vestitus	320	50.7238	6.23865	Germany, Rhineland, Breinig	2012	Trávníček B.	out_ves_R224-12	ves3
